# Supplementary material for: Standard laboratory housing for mice restricts their ability to segregate space into clean and dirty areas
Source: Sci Rep. 2019 Apr 16;9:6179. doi: 10.1038/s41598-019-42512-3 (PMC6467917; doi:10.1038/s41598-019-42512-3)
Supplement: Supplementary file 1 — Supplementary Dataset 1 [file 41598_2019_42512_MOESM1_ESM.xlsx]

## Sheet: nest and urine locations data
Supplementary Information for:
Standard laboratory housing for mice restricts their ability to segregate space into
clean and dirty areas
I. Joanna Makowska, Becca Franks, Cathy El-Hinn, Tina Jorgensen, Daniel M. Weary
Dataset: nesting and urine
These data show the location of urine spots and nests at cage changing every week.
Columns "day" and "month" indicate the date the cage was changed and the measures taken.
Column "change" indicates whether the previous cage change had been full (whole system changed) or
latrine-only (only latrine cage was changed in the complex system).
Column "groupid" identifies the system that the scores refer to, where comp indicates the complex system
(numbers 1-5 indicate identity of the complex system) and std indicates the standard system
(numbers 1-5 indicate identity of the standard system).
Column "food cage position" applies to the complex system only, and indicates whether the food cage was
at the end (far) or middle (mid) of the triad that week.
Column "location" indicates the location that correponds to the urine and nest scores in that row, where:
	Complex system: far = end cage, mid = middle cage, red = red cage
	Standard system: fl = front-left location, fr = front-right location, b = back location
Column "urine" indicates the presence (1) or absence (0) of a urine spot in that location.
Column "nest" indicates the quality of the nest in that location, where 1 = no nest; 2 = flat; 3 = cup;
4 = incomplete dome; 5 = full dome
day	month	change	groupid	food cage position	location	urine	nest
2	6	full	comp1	far	far	1	1
2	6	full	comp1	far	mid	1	1
2	6	full	comp1	far	red	0	5
2	6	full	comp2	mid	far	1	1
2	6	full	comp2	mid	mid	1	1
2	6	full	comp2	mid	red	0	5
2	6	full	std1	NA	b	0	3
2	6	full	std1	NA	fl	1	1
2	6	full	std1	NA	fr	1	1
2	6	full	std2	NA	b	1	1
2	6	full	std2	NA	fl	0	4
2	6	full	std2	NA	fr	1	1
3	6	full	comp3	mid	red	0	5
3	6	full	comp3	mid	far	1	1
3	6	full	comp3	mid	mid	1	1
3	6	full	comp4	far	far	0	5
3	6	full	comp4	far	mid	1	1
3	6	full	comp4	far	red	1	1
3	6	full	std3	NA	fr	1	1
3	6	full	std3	NA	b	0	5
3	6	full	std3	NA	fl	0	1
3	6	full	std4	NA	b	0	3
3	6	full	std4	NA	fl	1	1
3	6	full	std4	NA	fr	1	1
4	6	full	comp5	far	far	1	1
4	6	full	comp5	far	red	0	3
4	6	full	comp5	far	mid	1	3
4	6	full	std5	NA	b	1	1
4	6	full	std5	NA	fr	1	1
4	6	full	std5	NA	fl	0	4
9	6	latrine	comp1	mid	red	0	3
9	6	latrine	comp1	mid	mid	1	1
9	6	latrine	comp1	mid	far	1	1
9	6	latrine	comp2	far	mid	0	2
9	6	latrine	comp2	far	red	0	5
9	6	latrine	comp2	far	far	1	1
9	6	full	std1	NA	fr	1	1
9	6	full	std1	NA	fl	1	1
9	6	full	std1	NA	b	0	4
9	6	full	std2	NA	fl	1	1
9	6	full	std2	NA	fr	1	1
9	6	full	std2	NA	b	0	4
10	6	latrine	comp3	far	red	0	2
10	6	latrine	comp3	far	mid	0	4
10	6	latrine	comp3	far	far	1	1
10	6	latrine	comp4	mid	mid	1	1
10	6	latrine	comp4	mid	far	0	3
10	6	latrine	comp4	mid	red	1	3
10	6	full	std3	NA	fr	1	1
10	6	full	std3	NA	fl	0	1
10	6	full	std3	NA	b	0	4
10	6	full	std4	NA	fl	0	4
10	6	full	std4	NA	b	1	1
10	6	full	std4	NA	fr	1	1
11	6	latrine	comp5	mid	red	0	3
11	6	latrine	comp5	mid	mid	1	1
11	6	latrine	comp5	mid	far	1	4
11	6	full	std5	NA	fr	1	1
11	6	full	std5	NA	fl	0	4
11	6	full	std5	NA	b	1	1
16	6	full	comp1	mid	far	0	2
16	6	full	comp1	mid	mid	1	1
16	6	full	comp1	mid	red	1	5
16	6	full	comp2	far	mid	1	1
16	6	full	comp2	far	far	1	1
16	6	full	comp2	far	red	0	5
16	6	full	std1	NA	b	0	4
16	6	full	std1	NA	fl	1	1
16	6	full	std1	NA	fr	1	1
16	6	full	std2	NA	fl	0	4
16	6	full	std2	NA	b	1	1
16	6	full	std2	NA	fr	1	1
17	6	full	comp3	far	red	0	5
17	6	full	comp3	far	mid	0	1
17	6	full	comp3	far	far	1	1
17	6	full	comp4	mid	far	0	4
17	6	full	comp4	mid	mid	1	1
17	6	full	comp4	mid	red	1	2
17	6	full	std3	NA	fr	1	1
17	6	full	std3	NA	fl	1	1
17	6	full	std3	NA	b	0	4
17	6	full	std4	NA	b	0	3
17	6	full	std4	NA	fl	1	1
17	6	full	std4	NA	fr	1	1
18	6	full	comp5	far	far	1	1
18	6	full	comp5	far	red	0	5
18	6	full	comp5	far	mid	0	1
23	6	latrine	comp1	far	far	1	1
23	6	latrine	comp1	far	mid	0	5
23	6	latrine	comp1	far	red	0	3
23	6	latrine	comp2	mid	red	0	5
23	6	latrine	comp2	mid	mid	1	1
23	6	latrine	comp2	mid	far	1	1
23	6	full	std1	NA	fl	1	1
23	6	full	std1	NA	fr	1	1
23	6	full	std1	NA	b	0	3
23	6	full	std2	NA	fl	1	1
23	6	full	std2	NA	fr	1	1
23	6	full	std2	NA	b	0	3
24	6	latrine	comp3	mid	mid	1	1
24	6	latrine	comp3	mid	far	0	1
24	6	latrine	comp3	mid	red	0	5
24	6	latrine	comp4	far	red	0	5
24	6	latrine	comp4	far	mid	0	1
24	6	latrine	comp4	far	far	1	1
24	6	full	std3	NA	fr	1	1
24	6	full	std3	NA	fl	0	1
24	6	full	std3	NA	b	0	4
24	6	full	std4	NA	b	0	1
24	6	full	std4	NA	fr	1	1
24	6	full	std4	NA	fl	0	4
25	6	latrine	comp5	far	far	1	1
25	6	latrine	comp5	far	red	0	5
25	6	latrine	comp5	far	mid	0	5
25	6	full	std5	NA	b	1	1
25	6	full	std5	NA	fr	1	1
25	6	full	std5	NA	fl	0	4
30	6	full	comp1	far	far	1	1
30	6	full	comp1	far	mid	0	1
30	6	full	comp1	far	red	0	5
30	6	full	comp2	mid	mid	1	1
30	6	full	comp2	mid	far	1	1
30	6	full	comp2	mid	red	0	3
30	6	full	std1	NA	b	0	3
30	6	full	std1	NA	fr	1	1
30	6	full	std1	NA	fl	1	1
30	6	full	std2	NA	fl	1	1
30	6	full	std2	NA	b	0	4
30	6	full	std2	NA	fr	1	1
1	7	full	comp3	mid	red	0	3
1	7	full	comp3	mid	mid	1	1
1	7	full	comp3	mid	far	1	1
1	7	full	comp4	far	far	1	1
1	7	full	comp4	far	red	0	4
1	7	full	comp4	far	mid	0	1
1	7	full	std3	NA	fr	NA	1
1	7	full	std3	NA	b	NA	1
1	7	full	std3	NA	fl	NA	4
1	7	full	std4	NA	b	1	1
1	7	full	std4	NA	fl	0	4
1	7	full	std4	NA	fr	1	1
2	7	full	comp5	far	mid	0	4
2	7	full	comp5	far	far	NA	1
2	7	full	comp5	far	red	1	1
2	7	full	std5	NA	b	1	1
2	7	full	std5	NA	fr	1	1
2	7	full	std5	NA	fl	0	5
7	7	latrine	comp1	mid	far	1	1
7	7	latrine	comp1	mid	mid	1	1
7	7	latrine	comp1	mid	red	0	5
7	7	latrine	comp2	far	mid	0	5
7	7	latrine	comp2	far	far	1	1
7	7	latrine	comp2	far	red	0	1
7	7	full	std1	NA	b	0	3
7	7	full	std1	NA	fl	1	1
7	7	full	std1	NA	fr	1	1
7	7	full	std2	NA	fl	0	5
7	7	full	std2	NA	b	1	1
7	7	full	std2	NA	fr	1	1
8	7	latrine	comp3	far	mid	0	1
8	7	latrine	comp3	far	red	0	5
8	7	latrine	comp3	far	far	1	1
8	7	latrine	comp4	mid	far	0	5
8	7	latrine	comp4	mid	red	0	2
8	7	latrine	comp4	mid	mid	1	1
8	7	full	std3	NA	fr	1	1
8	7	full	std3	NA	fl	0	4
8	7	full	std3	NA	b	1	1
8	7	full	std4	NA	fl	0	4
8	7	full	std4	NA	b	0	1
8	7	full	std4	NA	fr	1	1
9	7	latrine	comp5	mid	red	0	5
9	7	latrine	comp5	mid	far	1	1
9	7	latrine	comp5	mid	mid	1	1
9	7	full	std5	NA	b	1	1
9	7	full	std5	NA	fl	0	4
9	7	full	std5	NA	fr	1	1
14	7	full	comp1	mid	mid	1	1
14	7	full	comp1	mid	far	1	1
14	7	full	comp1	mid	red	0	4
14	7	full	comp2	far	far	1	1
14	7	full	comp2	far	mid	0	1
14	7	full	comp2	far	red	0	5
14	7	full	std1	NA	b	0	3
14	7	full	std1	NA	fl	0	1
14	7	full	std1	NA	fr	1	1
14	7	full	std2	NA	fr	1	1
14	7	full	std2	NA	b	1	1
14	7	full	std2	NA	fl	0	4
16	7	full	comp3	far	red	0	2
16	7	full	comp3	far	mid	0	4
16	7	full	comp3	far	far	1	1
16	7	full	comp4	mid	far	1	1
16	7	full	comp4	mid	mid	1	1
16	7	full	comp4	mid	red	0	3
16	7	full	comp5	mid	red	0	3
16	7	full	comp5	mid	mid	1	1
16	7	full	comp5	mid	far	1	1
16	7	full	std3	NA	b	0	3
16	7	full	std3	NA	fl	0	1
16	7	full	std3	NA	fr	1	1
16	7	full	std4	NA	b	0	1
16	7	full	std4	NA	fr	1	1
16	7	full	std4	NA	fl	0	4
16	7	full	std5	NA	fr	1	1
16	7	full	std5	NA	b	0	1
16	7	full	std5	NA	fl	0	4
23	7	latrine	comp5	far	red	0	5
23	7	latrine	comp5	far	mid	0	1
23	7	latrine	comp5	far	far	1	1
23	7	full	std5	NA	b	1	1
23	7	full	std5	NA	fl	0	3
23	7	full	std5	NA	fr	1	1
28	7	full	comp1	far	red	1	NA
28	7	full	comp1	far	mid	0	3
28	7	full	comp1	far	far	1	1
28	7	full	comp2	mid	far	0	5
28	7	full	comp2	mid	mid	1	1
28	7	full	comp2	mid	red	1	1
28	7	full	std1	NA	fr	1	1
28	7	full	std1	NA	b	0	5
28	7	full	std1	NA	fl	1	1
28	7	full	std2	NA	b	1	1
28	7	full	std2	NA	fr	1	1
28	7	full	std2	NA	fl	0	4
29	7	full	comp3	mid	red	0	5
29	7	full	comp3	mid	mid	1	1
29	7	full	comp3	mid	far	1	1
29	7	full	comp4	far	red	1	1
29	7	full	comp4	far	mid	0	5
29	7	full	comp4	far	far	1	1
29	7	full	std3	NA	fl	0	4
29	7	full	std3	NA	fr	1	1
29	7	full	std3	NA	b	1	1
29	7	full	std4	NA	b	1	1
29	7	full	std4	NA	fl	0	5
29	7	full	std4	NA	fr	1	1
30	7	full	comp5	far	far	1	1
30	7	full	comp5	far	red	0	3
30	7	full	comp5	far	mid	0	1
30	7	full	std5	NA	b	1	NA
30	7	full	std5	NA	fl	0	NA
30	7	full	std5	NA	fr	1	NA
11	8	full	comp1	mid	red	0	3
11	8	full	comp1	mid	mid	1	1
11	8	full	comp1	mid	far	1	1
11	8	full	comp2	far	mid	0	4
11	8	full	comp2	far	red	1	1
11	8	full	comp2	far	far	1	1
11	8	full	std1	NA	fl	1	1
11	8	full	std1	NA	fr	1	1
11	8	full	std1	NA	b	0	3
11	8	full	std2	NA	fr	1	1
11	8	full	std2	NA	b	0	3
11	8	full	std2	NA	fl	1	1
12	8	full	comp3	far	red	0	4
12	8	full	comp3	far	mid	0	1
12	8	full	comp3	far	far	1	1
12	8	full	comp4	mid	far	1	1
12	8	full	comp4	mid	mid	1	1
12	8	full	comp4	mid	red	0	4
12	8	full	std3	NA	fr	1	1
12	8	full	std3	NA	b	0	5
12	8	full	std3	NA	fl	1	1
12	8	full	std4	NA	b	1	1
12	8	full	std4	NA	fl	0	5
12	8	full	std4	NA	fr	1	1
13	8	full	comp5	mid	mid	1	1
13	8	full	comp5	mid	far	0	4
13	8	full	comp5	mid	red	1	1
13	8	full	std5	NA	b	0	4
13	8	full	std5	NA	fl	1	1
13	8	full	std5	NA	fr	1	1
18	8	latrine	comp1	far	red	0	1
18	8	latrine	comp1	far	mid	0	5
18	8	latrine	comp1	far	far	1	1
18	8	latrine	comp2	mid	red	1	1
18	8	latrine	comp2	mid	mid	1	1
18	8	latrine	comp2	mid	far	0	4
18	8	full	std1	NA	fr	1	1
18	8	full	std1	NA	b	0	3
18	8	full	std1	NA	fl	1	1
18	8	full	std2	NA	fl	0	1
18	8	full	std2	NA	fr	1	1
18	8	full	std2	NA	b	0	4
19	8	latrine	comp3	mid	red	0	4
19	8	latrine	comp3	mid	far	1	2
19	8	latrine	comp3	mid	mid	1	1
19	8	latrine	comp4	far	far	1	1
19	8	latrine	comp4	far	mid	0	5
19	8	latrine	comp4	far	red	0	1
19	8	full	std3	NA	b	0	4
19	8	full	std3	NA	fr	1	1
19	8	full	std3	NA	fl	1	1
19	8	full	std4	NA	fr	1	1
19	8	full	std4	NA	b	1	1
19	8	full	std4	NA	fl	0	4
20	8	latrine	comp5	far	red	0	3
20	8	latrine	comp5	far	mid	0	5
20	8	latrine	comp5	far	far	1	1
20	8	full	std5	NA	b	1	1
20	8	full	std5	NA	fl	0	3
20	8	full	std5	NA	fr	1	1
25	8	full	comp1	far	mid	0	1
25	8	full	comp1	far	red	0	4
25	8	full	comp1	far	far	1	1
25	8	full	comp2	mid	mid	1	1
25	8	full	comp2	mid	red	1	1
25	8	full	comp2	mid	far	0	2
25	8	full	std1	NA	b	0	3
25	8	full	std1	NA	fl	1	1
25	8	full	std1	NA	fr	0	1
25	8	full	std2	NA	fl	1	1
25	8	full	std2	NA	b	1	4
25	8	full	std2	NA	fr	1	1
27	8	full	comp5	far	far	1	1
27	8	full	comp5	far	mid	0	1
27	8	full	comp5	far	red	0	5
27	8	full	std5	NA	fr	1	1
27	8	full	std5	NA	b	0	4
27	8	full	std5	NA	fl	1	1
1	9	latrine	comp1	mid	mid	1	1
1	9	latrine	comp1	mid	far	1	1
1	9	latrine	comp1	mid	red	0	5
1	9	latrine	comp2	far	red	1	1
1	9	latrine	comp2	far	mid	0	5
1	9	latrine	comp2	far	far	1	1
1	9	full	std1	NA	b	1	1
1	9	full	std1	NA	fr	1	1
1	9	full	std1	NA	fl	0	3
1	9	full	std2	NA	fr	1	1
1	9	full	std2	NA	b	1	1
1	9	full	std2	NA	fl	1	4
2	9	latrine	comp3	far	red	0	2
2	9	latrine	comp3	far	far	1	1
2	9	latrine	comp3	far	mid	0	5
2	9	latrine	comp4	mid	far	0	4
2	9	latrine	comp4	mid	red	1	1
2	9	latrine	comp4	mid	mid	1	1
2	9	full	std3	NA	fl	0	4
2	9	full	std3	NA	b	1	1
2	9	full	std3	NA	fr	1	1
2	9	full	std4	NA	b	0	1
2	9	full	std4	NA	fl	0	4
2	9	full	std4	NA	fr	1	1
3	9	latrine	comp5	mid	far	0	4
3	9	latrine	comp5	mid	red	1	1
3	9	latrine	comp5	mid	mid	1	1
3	9	full	std5	NA	fr	1	1
3	9	full	std5	NA	b	1	1
3	9	full	std5	NA	fl	0	4
9	9	full	comp1	mid	red	0	4
9	9	full	comp1	mid	mid	1	1
9	9	full	comp1	mid	far	1	1
9	9	full	comp2	far	far	1	1
9	9	full	comp2	far	mid	0	1
9	9	full	comp2	far	red	0	5
9	9	full	std1	NA	fl	1	1
9	9	full	std1	NA	fr	1	1
9	9	full	std1	NA	b	0	3
9	9	full	std2	NA	b	0	1
9	9	full	std2	NA	fr	1	1
9	9	full	std2	NA	fl	0	5
10	9	full	comp3	far	mid	0	1
10	9	full	comp3	far	far	1	1
10	9	full	comp3	far	red	0	4
10	9	full	comp4	mid	red	1	1
10	9	full	comp4	mid	mid	1	1
10	9	full	comp4	mid	far	0	2
10	9	full	std3	NA	b	0	4
10	9	full	std3	NA	fl	1	1
10	9	full	std3	NA	fr	1	1
10	9	full	std4	NA	b	0	4
10	9	full	std4	NA	fr	1	1
10	9	full	std4	NA	fl	0	1
11	9	full	comp5	mid	red	1	1
11	9	full	comp5	mid	far	0	5
11	9	full	comp5	mid	mid	1	1
11	9	full	std5	NA	fr	1	1
11	9	full	std5	NA	b	1	1
11	9	full	std5	NA	fl	0	4
