# Supplementary material for: Standard laboratory housing for mice restricts their ability to segregate space into clean and dirty areas
Source: Sci Rep. 2019 Apr 16;9:6179. doi: 10.1038/s41598-019-42512-3 (PMC6467917; doi:10.1038/s41598-019-42512-3)
Supplement: Supplementary file 3 — Supplementary Dataset 3 [file 41598_2019_42512_MOESM3_ESM.xlsx]

## Sheet: soiling and bedding coverage da
Supplementary Information for:
Standard laboratory housing for mice restricts their ability to segregate space
into clean and dirty areas
I. Joanna Makowska, Becca Franks, Cathy El-Hinn, Tina Jorgensen, Daniel M. Weary
Dataset: soiling level and bedding coverage scores
These data show the soiling level and bedding coverage scores taken from photographs of each cage
during weekly cage changing. These photographs are also provided in the Supplementary Materials.
Columns "day" and "month" indicate the date the cage was changed and the photographs taken.
Column "change" indicates whether the previous cage change had been full (whole system changed) or
latrine-only (only latrine cage was changed in the complex system).
Column "groupid" identifies the system that the scores refer to, where comp indicates the complex
system (numbers 1-5 indicate identity of the complex system) and std indicates the standard system
(numbers 1-5 indicate identity of the standard system).
Column "food cage position" applies to the complex system only, and indicates whether the food cage
was at the end (far) or middle (mid) of the triad that week.
Column "location" indicates the location that correponds to the soiling level and bedding coverage
scores in that row, where:
	Complex system: far = end cage, mid = middle cage, red = red cage
	Standard system: NA, because measures were taken at the cage level (the standard system
	consisted of 1 cage)
Column "soil" indicates the soiling level on a scale from 0-3, where 0 = clean or virtually clean;
1 = a little dirty; 2 = fairly dirty; and 3 = very dirty.
Column "bedding" indicates the bedding coverage (how much bedding is in the cage) on a scale from 0-3,
where 0 = less than a third of the floor covered with bedding; 1 = between one and two thirds of the
floor covered; 2 = between two thirds and nearly all the floor covered; and 3 = the entire floor covered
(bedding has depth).
day	month	change	groupid	food cage position	location	soil	bedding
2	6	full	comp1	far	far	3	3
2	6	full	comp1	far	mid	2	2
2	6	full	comp1	far	red	0	0
2	6	full	comp2	mid	far	2	2
2	6	full	comp2	mid	mid	3	3
2	6	full	comp2	mid	red	0	0
2	6	full	std1	NA	NA	2	2
2	6	full	std2	NA	NA	2	3
3	6	full	comp3	mid	red	0	0
3	6	full	comp3	mid	far	3	3
3	6	full	comp3	mid	mid	3	3
3	6	full	comp4	far	far	2	2
3	6	full	comp4	far	mid	3	3
3	6	full	comp4	far	red	2	2
3	6	full	std3	NA	NA	2	3
3	6	full	std4	NA	NA	2	2
4	6	full	comp5	far	far	3	3
4	6	full	comp5	far	red	0	2
4	6	full	comp5	far	mid	2	3
4	6	full	std5	NA	NA	2	3
9	6	latrine	comp1	mid	red	0	0
9	6	latrine	comp1	mid	mid	2	3
9	6	latrine	comp1	mid	far	2	3
9	6	latrine	comp2	far	mid	1	3
9	6	latrine	comp2	far	red	0	NA
9	6	latrine	comp2	far	far	2	3
9	6	full	std1	NA	NA	2	2
9	6	full	std2	NA	NA	2	3
10	6	latrine	comp3	far	red	0	2
10	6	latrine	comp3	far	mid	1	2
10	6	latrine	comp3	far	far	3	3
10	6	latrine	comp4	mid	mid	3	3
10	6	latrine	comp4	mid	far	1	2
10	6	latrine	comp4	mid	red	2	3
10	6	full	std3	NA	NA	2	3
10	6	full	std4	NA	NA	2	3
11	6	latrine	comp5	mid	red	0	1
11	6	latrine	comp5	mid	mid	2	3
11	6	latrine	comp5	mid	far	1	2
11	6	full	std5	NA	NA	2	3
16	6	full	comp1	mid	far	1	2
16	6	full	comp1	mid	mid	3	3
16	6	full	comp1	mid	red	1	1
16	6	full	comp2	far	mid	2	3
16	6	full	comp2	far	far	3	3
16	6	full	comp2	far	red	0	0
16	6	full	std1	NA	NA	2	3
16	6	full	std2	NA	NA	2	3
17	6	full	comp3	far	red	0	0
17	6	full	comp3	far	mid	1	2
17	6	full	comp3	far	far	3	3
17	6	full	comp4	mid	far	1	2
17	6	full	comp4	mid	mid	3	3
17	6	full	comp4	mid	red	1	1
17	6	full	std3	NA	NA	3	3
17	6	full	std4	NA	NA	2	3
18	6	full	comp5	far	far	1	2
18	6	full	comp5	far	red	1	2
18	6	full	comp5	far	mid	3	3
23	6	latrine	comp1	far	far	3	3
23	6	latrine	comp1	far	mid	1	1
23	6	latrine	comp1	far	red	1	2
23	6	latrine	comp2	mid	red	0	0
23	6	latrine	comp2	mid	mid	2	3
23	6	latrine	comp2	mid	far	3	3
23	6	full	std1	NA	NA	2	3
23	6	full	std2	NA	NA	2	3
24	6	latrine	comp3	mid	mid	2	3
24	6	latrine	comp3	mid	far	2	2
24	6	latrine	comp3	mid	red	0	2
24	6	latrine	comp4	far	red	1	2
24	6	latrine	comp4	far	mid	1	2
24	6	latrine	comp4	far	far	3	3
24	6	full	std3	NA	NA	2	3
24	6	full	std4	NA	NA	2	3
25	6	latrine	comp5	far	far	2	3
25	6	latrine	comp5	far	red	0	1
25	6	latrine	comp5	far	mid	1	3
25	6	full	std5	NA	NA	2	3
30	6	full	comp1	far	far	3	3
30	6	full	comp1	far	mid	1	3
30	6	full	comp1	far	red	0	1
30	6	full	comp2	mid	mid	3	3
30	6	full	comp2	mid	far	2	3
30	6	full	comp2	mid	red	0	1
30	6	full	std1	NA	NA	3	3
30	6	full	std2	NA	NA	2	3
1	7	full	comp3	mid	red	0	0
1	7	full	comp3	mid	mid	3	3
1	7	full	comp3	mid	far	3	3
1	7	full	comp4	far	far	3	3
1	7	full	comp4	far	red	0	2
1	7	full	comp4	far	mid	1	1
1	7	full	std3	NA	NA	NA	3
1	7	full	std4	NA	NA	2	3
2	7	full	comp5	far	mid	1	2
2	7	full	comp5	far	far	3	3
2	7	full	comp5	far	red	1	2
2	7	full	std5	NA	NA	2	3
7	7	latrine	comp1	mid	far	2	3
7	7	latrine	comp1	mid	mid	2	3
7	7	latrine	comp1	mid	red	0	2
7	7	latrine	comp2	far	mid	1	1
7	7	latrine	comp2	far	far	3	3
7	7	latrine	comp2	far	red	0	2
7	7	full	std1	NA	NA	3	3
7	7	full	std2	NA	NA	2	3
8	7	latrine	comp3	far	mid	1	3
8	7	latrine	comp3	far	red	0	2
8	7	latrine	comp3	far	far	2	3
8	7	latrine	comp4	mid	far	1	3
8	7	latrine	comp4	mid	red	1	2
8	7	latrine	comp4	mid	mid	3	3
8	7	full	std3	NA	NA	2	3
8	7	full	std4	NA	NA	2	3
9	7	latrine	comp5	mid	red	0	1
9	7	latrine	comp5	mid	far	2	3
9	7	latrine	comp5	mid	mid	3	3
9	7	full	std5	NA	NA	2	3
14	7	full	comp1	mid	mid	2	3
14	7	full	comp1	mid	far	3	3
14	7	full	comp1	mid	red	1	0
14	7	full	comp2	far	far	2	3
14	7	full	comp2	far	mid	1	2
14	7	full	comp2	far	red	0	2
14	7	full	std1	NA	NA	2	3
14	7	full	std2	NA	NA	2	3
16	7	full	comp3	far	red	0	2
16	7	full	comp3	far	mid	1	3
16	7	full	comp3	far	far	3	3
16	7	full	comp4	mid	far	3	3
16	7	full	comp4	mid	mid	2	3
16	7	full	comp4	mid	red	1	1
16	7	full	comp5	mid	red	0	0
16	7	full	comp5	mid	mid	3	3
16	7	full	comp5	mid	far	2	3
16	7	full	std3	NA	NA	2	3
16	7	full	std4	NA	NA	1	3
16	7	full	std5	NA	NA	2	3
23	7	latrine	comp5	far	red	0	2
23	7	latrine	comp5	far	mid	0	2
23	7	latrine	comp5	far	far	2	3
23	7	full	std5	NA	NA	2	3
28	7	full	comp1	far	red	1	2
28	7	full	comp1	far	mid	1	0
28	7	full	comp1	far	far	3	3
28	7	full	comp2	mid	far	0	0
28	7	full	comp2	mid	mid	3	3
28	7	full	comp2	mid	red	3	3
28	7	full	std1	NA	NA	3	3
28	7	full	std2	NA	NA	2	3
29	7	full	comp3	mid	red	0	1
29	7	full	comp3	mid	mid	3	3
29	7	full	comp3	mid	far	1	2
29	7	full	comp4	far	red	1	2
29	7	full	comp4	far	mid	1	1
29	7	full	comp4	far	far	3	3
29	7	full	std3	NA	NA	2	3
29	7	full	std4	NA	NA	3	3
30	7	full	comp5	far	far	3	3
30	7	full	comp5	far	red	0	0
30	7	full	comp5	far	mid	1	2
30	7	full	std5	NA	NA	2	3
11	8	full	comp1	mid	red	0	0
11	8	full	comp1	mid	mid	3	3
11	8	full	comp1	mid	far	3	3
11	8	full	comp2	far	mid	1	0
11	8	full	comp2	far	red	1	2
11	8	full	comp2	far	far	3	3
11	8	full	std1	NA	NA	2	3
11	8	full	std2	NA	NA	2	3
12	8	full	comp3	far	red	0	1
12	8	full	comp3	far	mid	1	3
12	8	full	comp3	far	far	3	3
12	8	full	comp4	mid	far	2	2
12	8	full	comp4	mid	mid	3	3
12	8	full	comp4	mid	red	1	1
12	8	full	std3	NA	NA	2	3
12	8	full	std4	NA	NA	2	3
13	8	full	comp5	mid	mid	2	3
13	8	full	comp5	mid	far	1	1
13	8	full	comp5	mid	red	3	3
13	8	full	std5	NA	NA	2	3
18	8	latrine	comp1	far	red	0	2
18	8	latrine	comp1	far	mid	0	1
18	8	latrine	comp1	far	far	2	3
18	8	latrine	comp2	mid	red	1	3
18	8	latrine	comp2	mid	mid	3	3
18	8	latrine	comp2	mid	far	1	0
18	8	full	std1	NA	NA	2	3
18	8	full	std2	NA	NA	2	3
19	8	latrine	comp3	mid	red	1	2
19	8	latrine	comp3	mid	far	1	1
19	8	latrine	comp3	mid	mid	2	3
19	8	latrine	comp4	far	far	3	3
19	8	latrine	comp4	far	mid	1	2
19	8	latrine	comp4	far	red	0	2
19	8	full	std3	NA	NA	2	3
19	8	full	std4	NA	NA	2	3
20	8	latrine	comp5	far	red	0	3
20	8	latrine	comp5	far	mid	1	1
20	8	latrine	comp5	far	far	3	3
20	8	full	std5	NA	NA	2	3
25	8	full	comp1	far	mid	1	1
25	8	full	comp1	far	red	1	2
25	8	full	comp1	far	far	3	3
25	8	full	comp2	mid	mid	3	3
25	8	full	comp2	mid	red	NA	NA
25	8	full	comp2	mid	far	0	0
25	8	full	std1	NA	NA	2	3
25	8	full	std2	NA	NA	2	3
27	8	full	comp5	far	far	3	3
27	8	full	comp5	far	mid	1	3
27	8	full	comp5	far	red	0	2
27	8	full	std5	NA	NA	2	3
1	9	latrine	comp1	mid	mid	3	3
1	9	latrine	comp1	mid	far	2	3
1	9	latrine	comp1	mid	red	0	2
1	9	latrine	comp2	far	red	1	3
1	9	latrine	comp2	far	mid	0	0
1	9	latrine	comp2	far	far	2	3
1	9	full	std1	NA	NA	2	3
1	9	full	std2	NA	NA	1	3
2	9	latrine	comp3	far	red	0	3
2	9	latrine	comp3	far	far	2	3
2	9	latrine	comp3	far	mid	1	2
2	9	latrine	comp4	mid	far	0	0
2	9	latrine	comp4	mid	red	2	3
2	9	latrine	comp4	mid	mid	3	3
2	9	full	std3	NA	NA	2	3
2	9	full	std4	NA	NA	2	3
3	9	latrine	comp5	mid	far	0	2
3	9	latrine	comp5	mid	red	0	3
3	9	latrine	comp5	mid	mid	2	3
3	9	full	std5	NA	NA	2	3
9	9	full	comp1	mid	red	0	0
9	9	full	comp1	mid	mid	3	3
9	9	full	comp1	mid	far	2	3
9	9	full	comp2	far	far	3	3
9	9	full	comp2	far	mid	1	2
9	9	full	comp2	far	red	1	2
9	9	full	std1	NA	NA	2	3
9	9	full	std2	NA	NA	2	3
10	9	full	comp3	far	mid	1	3
10	9	full	comp3	far	far	3	3
10	9	full	comp3	far	red	0	1
10	9	full	comp4	mid	red	1	3
10	9	full	comp4	mid	mid	2	3
10	9	full	comp4	mid	far	1	0
10	9	full	std3	NA	NA	3	3
10	9	full	std4	NA	NA	2	3
11	9	full	comp5	mid	red	1	3
11	9	full	comp5	mid	far	0	0
11	9	full	comp5	mid	mid	3	3
11	9	full	std5	NA	NA	2	3
