# Supplementary material for: Standard laboratory housing for mice restricts their ability to segregate space into clean and dirty areas
Source: Sci Rep. 2019 Apr 16;9:6179. doi: 10.1038/s41598-019-42512-3 (PMC6467917; doi:10.1038/s41598-019-42512-3)
Supplement: Supplementary file 4 — Supplementary Dataset 4 [file 41598_2019_42512_MOESM4_ESM.xlsx]

## Sheet: behaviour data
Supplementary Information for:
Standard laboratory housing for mice restricts their ability to segregate space into clean and dirty areas
I. Joanna Makowska, Becca Franks, Cathy El-Hinn, Tina Jorgensen, Daniel M. Weary
Dataset: behaviour
These data show the behaviours displayed by mice (15 mice per housing system type; 30 mice total) during instantaneous scan sampling.
Columns "day" and "month" indicate the date the observation was made.
Column "groupid" identifies the system that the scores refer to, where comp indicates the complex system (numbers 1-5 indicate identity of the
complex system) and std indicates the standard system (numbers 1-5 indicate identity of the standard system).
Columns "hour" and "minute" indicate the time the observation was made.
Column "mouseid" indicates which mouse was observed, where comp indicates mice in the complex system, and std indicates mice in the
standard system. The number directly following comp or std indicates the identity of the complex or standard system, and "m1", "m2", m3" etc
indicates the identity of the mouse within that system. Mice were marked and each mark corresponded with a number.
Column "cage" indicates, for the complex system, the cage in which the mouse was observed, where red = the red cage, far = the cage on the
end, and middle = the cage in the middle of the triad.
Column "partner" indicates who the mouse was performing the behaviour with.
Column "daysfromchange" indicates the number of days since last cage change; a 0 indicates that the cage had been changed that morning.
day	month	groupid	hour	minute	mouseid	cage	behavior	partner	daysfromchange
10	6	comp1	15	20	comp1m1	red	rear	alone	1
10	6	comp1	15	21	comp1m2	far	locomote	alone	1
10	6	comp1	15	21	comp1m3	far	vacuum digging	alone	1
10	6	comp1	15	48	comp1m1	red	resting	multiple	1
10	6	comp1	15	35	comp1m1	red	locomote	alone	1
10	6	comp1	15	36	comp1m2	far	groom	alone	1
10	6	comp1	15	36	comp1m3	middle	eat	alone	1
10	6	comp1	15	49	comp1m2	far	mouthing	alone	1
10	6	comp1	15	49	comp1m3	red	resting	multiple	1
10	6	comp2	15	57	comp2m5	red	in nest/not visible	alone	1
10	6	comp2	15	58	comp2m6	red	groom	alone	1
10	6	comp2	15	57	comp2m4	red	in nest/not visible	alone	1
10	6	comp2	15	29	comp2m4	red	receive groom	5	1
10	6	comp2	15	30	comp2m5	red	rear	alone	1
10	6	comp2	15	43	comp2m6	red	mouthing	alone	1
10	6	comp2	15	42	comp2m4	middle	mouthing	alone	1
10	6	comp2	15	43	comp2m5	red	resting	alone	1
10	6	comp2	15	31	comp2m6	far	groom	alone	1
10	6	comp3	15	52	comp3m9	red	sniff	alone	0
10	6	comp3	15	23	comp3m7	far	locomote	alone	0
10	6	comp3	15	38	comp3m8	red	locomote	alone	0
10	6	comp3	15	51	comp3m7	middle	tube-war loser	9	0
10	6	comp3	15	52	comp3m8	far	rear	alone	0
10	6	comp3	15	37	comp3m7	middle	resting	multiple	0
10	6	comp3	15	38	comp3m9	red	locomote	alone	0
10	6	comp3	15	24	comp3m9	red	groom	alone	0
10	6	comp3	15	24	comp3m8	far	climb	alone	0
10	6	comp4	15	45	comp4m1	red	resting	multiple	0
10	6	comp4	15	46	comp4m2	red	resting	multiple	0
10	6	comp4	15	46	comp4m3	red	resting	multiple	0
10	6	comp4	16	0	comp4m1	red	resting	multiple	0
10	6	comp4	16	0	comp4m2	red	resting	multiple	0
10	6	comp4	15	32	comp4m1	middle	sniff	alone	0
10	6	comp4	15	33	comp4m2	red	sniff	alone	0
10	6	comp4	15	34	comp4m3	red	resting	alone	0
10	6	comp4	16	1	comp4m3	middle	climb	alone	0
10	6	comp5	15	40	comp5m6	middle	locomote	alone	6
10	6	comp5	15	40	comp5m4	far	mouthing	alone	6
10	6	comp5	15	26	comp5m4	far	groom	alone	6
10	6	comp5	15	27	comp5m6	middle	eat	alone	6
10	6	comp5	15	27	comp5m7	red	locomote	alone	6
10	6	comp5	15	53	comp5m4	red	resting	multiple	6
10	6	comp5	15	54	comp5m6	red	resting	multiple	6
10	6	comp5	15	41	comp5m7	middle	mouthing	alone	6
10	6	comp5	15	55	comp5m7	far	mouthing	alone	6
10	6	std1	15	29	std1m1	NA	sniff	alone	1
10	6	std1	15	41	std1m1	NA	groom	alone	1
10	6	std1	15	29	std1m2	NA	frisky	alone	1
10	6	std1	15	29	std1m3	NA	nest build	alone	1
10	6	std1	15	55	std1m1	NA	resting	alone	1
10	6	std1	15	56	std1m2	NA	locomote	alone	1
10	6	std1	15	56	std1m3	NA	resting	alone	1
10	6	std1	15	42	std1m3	NA	groom	alone	1
10	6	std1	15	42	std1m2	NA	groom	alone	1
10	6	std2	15	22	std2m4	NA	groom	alone	1
10	6	std2	15	50	std2m4	NA	groom	alone	1
10	6	std2	15	51	std2m5	NA	resting	alone	1
10	6	std2	15	51	std2m6	NA	resting	alone	1
10	6	std2	15	22	std2m5	NA	vacuum digging	alone	1
10	6	std2	15	23	std2m6	NA	locomote	alone	1
10	6	std2	15	37	std2m4	NA	resting	alone	1
10	6	std2	15	37	std2m5	NA	groom	alone	1
10	6	std2	15	37	std2m6	NA	resting	alone	1
10	6	std3	15	59	std3m8	NA	mouthing	alone	0
10	6	std3	15	59	std3m7	NA	locomote	alone	0
10	6	std3	15	43	std3m7	NA	mouthing	alone	0
10	6	std3	15	44	std3m9	NA	eat	alone	0
10	6	std3	15	32	std3m8	NA	climb	alone	0
10	6	std3	15	32	std3m9	NA	climb	alone	0
10	6	std3	15	44	std3m8	NA	mouthing	alone	0
10	6	std3	16	0	std3m9	NA	locomote	alone	0
10	6	std3	15	32	std3m7	NA	rear	alone	0
10	6	std4	15	53	std4m1	NA	mouthing	alone	0
10	6	std4	15	40	std4m2	NA	groom	alone	0
10	6	std4	15	40	std4m3	NA	resting	alone	0
10	6	std4	15	39	std4m1	NA	groom	alone	0
10	6	std4	15	53	std4m2	NA	locomote	alone	0
10	6	std4	15	53	std4m3	NA	in nest/not visible	alone	0
10	6	std4	15	26	std4m3	NA	mouthing	alone	0
10	6	std4	15	25	std4m1	NA	locomote	alone	0
10	6	std4	15	25	std4m2	NA	groom	alone	0
10	6	std5	15	34	std5m4	NA	resting	alone	6
10	6	std5	15	34	std5m6	NA	groom	alone	6
10	6	std5	15	47	std5m4	NA	groom	alone	6
10	6	std5	15	47	std5m6	NA	resting	multiple	6
10	6	std5	15	47	std5m7	NA	resting	multiple	6
10	6	std5	15	35	std5m7	NA	groom	alone	6
10	6	std5	16	1	std5m4	NA	groom	alone	6
10	6	std5	16	1	std5m6	NA	eat	alone	6
10	6	std5	16	2	std5m7	NA	eat	alone	6
11	6	comp1	15	20	comp1m1	far	locomote	alone	2
11	6	comp1	15	20	comp1m2	far	locomote	alone	2
11	6	comp1	15	21	comp1m3	far	in nest/not visible	multiple	2
11	6	comp1	15	49	comp1m1	far	resting	multiple	2
11	6	comp1	15	34	comp1m1	far	in nest/not visible	multiple	2
11	6	comp1	15	35	comp1m2	middle	locomote	alone	2
11	6	comp1	15	35	comp1m3	red	nest build	alone	2
11	6	comp1	15	50	comp1m2	far	resting	multiple	2
11	6	comp1	15	50	comp1m3	far	resting	multiple	2
11	6	comp2	16	3	comp2m5	red	resting	alone	2
11	6	comp2	16	4	comp2m6	far	mouthing	alone	2
11	6	comp2	16	3	comp2m4	far	sniff	alone	2
11	6	comp2	15	29	comp2m4	far	eat	alone	2
11	6	comp2	15	29	comp2m5	red	resting	alone	2
11	6	comp2	16	45	comp2m6	red	groom	alone	2
11	6	comp2	15	44	comp2m4	red	resting	alone	2
11	6	comp2	16	44	comp2m5	red	resting	alone	2
11	6	comp2	15	30	comp2m6	red	receive groom	1	2
11	6	comp3	16	0	comp3m9	red	groom	alone	1
11	6	comp3	15	22	comp3m7	middle	resting	multiple	1
11	6	comp3	15	38	comp3m8	red	resting	alone	1
11	6	comp3	15	59	comp3m7	far	eat	alone	1
11	6	comp3	15	59	comp3m8	middle	resting	alone	1
11	6	comp3	15	37	comp3m7	far	locomote	alone	1
11	6	comp3	15	39	comp3m9	middle	resting	multiple	1
11	6	comp3	15	23	comp3m9	red	receive groom	2	1
11	6	comp3	15	23	comp3m8	red	locomote	alone	1
11	6	comp4	15	47	comp4m1	red	resting	multiple	1
11	6	comp4	15	47	comp4m2	red	resting	multiple	1
11	6	comp4	15	48	comp4m3	red	resting	multiple	1
11	6	comp4	16	6	comp4m1	red	resting	multiple	1
11	6	comp4	16	6	comp4m2	red	resting	multiple	1
11	6	comp4	15	31	comp4m1	red	resting	multiple	1
11	6	comp4	15	32	comp4m2	red	locomote	alone	1
11	6	comp4	15	32	comp4m3	red	groom	alone	1
11	6	comp4	16	7	comp4m3	red	resting	multiple	1
11	6	comp5	15	40	comp5m6	red	resting	multiple	0
11	6	comp5	15	40	comp5m4	red	resting	multiple	0
11	6	comp5	15	25	comp5m4	middle	locomote	alone	0
11	6	comp5	15	26	comp5m6	middle	frisky	alone	0
11	6	comp5	15	26	comp5m7	middle	locomote	alone	0
11	6	comp5	16	1	comp5m4	red	resting	multiple	0
11	6	comp5	16	2	comp5m6	red	resting	multiple	0
11	6	comp5	15	41	comp5m7	red	resting	multiple	0
11	6	comp5	16	2	comp5m7	red	resting	multiple	0
11	6	std1	15	27	std1m1	NA	eat	alone	2
11	6	std1	15	41	std1m1	NA	mouthing	alone	2
11	6	std1	15	27	std1m2	NA	mouthing	alone	2
11	6	std1	15	28	std1m3	NA	resting	alone	2
11	6	std1	16	2	std1m1	NA	groom	alone	2
11	6	std1	16	2	std1m2	NA	resting	multiple	2
11	6	std1	16	3	std1m3	NA	resting	multiple	2
11	6	std1	15	42	std1m3	NA	resting	alone	2
11	6	std1	15	42	std1m2	NA	mouthing	alone	2
11	6	std2	15	21	std2m4	NA	in nest/not visible	alone	2
11	6	std2	15	58	std2m4	NA	in nest/not visible	alone	2
11	6	std2	15	58	std2m5	NA	nest build	alone	2
11	6	std2	15	58	std2m6	NA	locomote	alone	2
11	6	std2	15	22	std2m5	NA	in nest/not visible	alone	2
11	6	std2	15	22	std2m6	NA	mouthing	alone	2
11	6	std2	15	36	std2m4	NA	mouthing	alone	2
11	6	std2	15	37	std2m5	NA	frisky	alone	2
11	6	std2	15	37	std2m6	NA	climb	alone	2
11	6	std3	16	5	std3m8	NA	vacuum digging	alone	1
11	6	std3	16	4	std3m7	NA	mouthing	alone	1
11	6	std3	16	45	std3m7	NA	rear	alone	1
11	6	std3	15	46	std3m9	NA	resting	alone	1
11	6	std3	15	31	std3m8	NA	mouthing	alone	1
11	6	std3	15	31	std3m9	NA	groom	alone	1
11	6	std3	16	46	std3m8	NA	mouthing	alone	1
11	6	std3	16	5	std3m9	NA	in nest/not visible	alone	1
11	6	std3	15	30	std3m7	NA	mouthing	alone	1
11	6	std4	16	1	std4m1	NA	resting	alone	1
11	6	std4	15	40	std4m2	NA	resting	multiple	1
11	6	std4	15	40	std4m3	NA	resting	multiple	1
11	6	std4	15	39	std4m1	NA	resting	multiple	1
11	6	std4	16	1	std4m2	NA	groom	alone	1
11	6	std4	16	1	std4m3	NA	resting	alone	1
11	6	std4	15	25	std4m3	NA	drink	alone	1
11	6	std4	15	24	std4m1	NA	mouthing	alone	1
11	6	std4	15	24	std4m2	NA	locomote	alone	1
11	6	std5	15	33	std5m4	NA	groom	alone	0
11	6	std5	15	33	std5m6	NA	vacuum digging	alone	0
11	6	std5	15	48	std5m4	NA	sniff	alone	0
11	6	std5	15	48	std5m6	NA	groom	alone	0
11	6	std5	15	49	std5m7	NA	resting	alone	0
11	6	std5	15	33	std5m7	NA	resting	alone	0
11	6	std5	16	7	std5m4	NA	resting	alone	0
11	6	std5	16	8	std5m6	NA	resting	alone	0
11	6	std5	16	8	std5m7	NA	groom	alone	0
12	6	comp1	10	23	comp1m1	far	in nest/not visible	multiple	3
12	6	comp1	10	23	comp1m2	far	in nest/not visible	multiple	3
12	6	comp1	10	23	comp1m3	far	in nest/not visible	multiple	3
12	6	comp1	10	37	comp1m1	far	in nest/not visible	multiple	3
12	6	comp1	10	31	comp1m1	far	in nest/not visible	multiple	3
12	6	comp1	10	31	comp1m2	far	in nest/not visible	multiple	3
12	6	comp1	10	31	comp1m3	far	in nest/not visible	multiple	3
12	6	comp1	10	37	comp1m2	far	in nest/not visible	multiple	3
12	6	comp1	10	37	comp1m3	far	in nest/not visible	multiple	3
12	6	comp2	10	41	comp2m5	red	in nest/not visible	multiple	3
12	6	comp2	10	41	comp2m6	red	in nest/not visible	multiple	3
12	6	comp2	10	41	comp2m4	red	in nest/not visible	multiple	3
12	6	comp2	10	28	comp2m4	red	in nest/not visible	multiple	3
12	6	comp2	10	28	comp2m5	red	in nest/not visible	multiple	3
12	6	comp2	10	35	comp2m6	red	in nest/not visible	multiple	3
12	6	comp2	10	35	comp2m4	red	in nest/not visible	multiple	3
12	6	comp2	10	35	comp2m5	red	in nest/not visible	multiple	3
12	6	comp2	10	28	comp2m6	red	in nest/not visible	multiple	3
12	6	comp3	10	39	comp3m9	red	groom	alone	2
12	6	comp3	10	24	comp3m7	red	in nest/not visible	multiple	2
12	6	comp3	10	32	comp3m8	red	in nest/not visible	multiple	2
12	6	comp3	10	38	comp3m7	red	resting	multiple	2
12	6	comp3	10	38	comp3m8	red	in nest/not visible	multiple	2
12	6	comp3	10	32	comp3m7	red	in nest/not visible	multiple	2
12	6	comp3	10	32	comp3m9	red	in nest/not visible	multiple	2
12	6	comp3	10	25	comp3m9	red	in nest/not visible	multiple	2
12	6	comp3	10	25	comp3m8	red	in nest/not visible	multiple	2
12	6	comp4	10	36	comp4m1	red	in nest/not visible	multiple	2
12	6	comp4	10	36	comp4m2	red	in nest/not visible	multiple	2
12	6	comp4	10	36	comp4m3	red	in nest/not visible	multiple	2
12	6	comp4	10	42	comp4m1	red	resting	multiple	2
12	6	comp4	10	42	comp4m2	red	in nest/not visible	multiple	2
12	6	comp4	10	30	comp4m1	red	in nest/not visible	multiple	2
12	6	comp4	10	30	comp4m2	red	in nest/not visible	multiple	2
12	6	comp4	10	30	comp4m3	red	in nest/not visible	multiple	2
12	6	comp4	10	42	comp4m3	red	in nest/not visible	multiple	2
12	6	comp5	10	34	comp5m6	middle	climb	alone	1
12	6	comp5	10	34	comp5m4	far	in nest/not visible	multiple	1
12	6	comp5	10	25	comp5m4	far	in nest/not visible	multiple	1
12	6	comp5	10	26	comp5m6	far	in nest/not visible	multiple	1
12	6	comp5	10	27	comp5m7	middle	sniff	alone	1
12	6	comp5	10	40	comp5m4	far	in nest/not visible	multiple	1
12	6	comp5	10	40	comp5m6	far	in nest/not visible	multiple	1
12	6	comp5	10	34	comp5m7	middle	climb	alone	1
12	6	comp5	10	40	comp5m7	far	in nest/not visible	multiple	1
12	6	std1	10	27	std1m1	NA	in nest/not visible	multiple	3
12	6	std1	10	35	std1m1	NA	in nest/not visible	multiple	3
12	6	std1	10	28	std1m2	NA	in nest/not visible	multiple	3
12	6	std1	10	28	std1m3	NA	in nest/not visible	multiple	3
12	6	std1	10	40	std1m1	NA	in nest/not visible	multiple	3
12	6	std1	10	41	std1m2	NA	in nest/not visible	multiple	3
12	6	std1	10	41	std1m3	NA	in nest/not visible	multiple	3
12	6	std1	10	35	std1m3	NA	in nest/not visible	multiple	3
12	6	std1	10	35	std1m2	NA	in nest/not visible	multiple	3
12	6	std2	10	23	std2m4	NA	rear	alone	3
12	6	std2	10	37	std2m4	NA	in nest/not visible	alone	3
12	6	std2	10	38	std2m5	NA	in nest/not visible	alone	3
12	6	std2	10	38	std2m6	NA	in nest/not visible	alone	3
12	6	std2	10	24	std2m5	NA	eat	alone	3
12	6	std2	10	24	std2m6	NA	in nest/not visible	alone	3
12	6	std2	10	31	std2m4	NA	in nest/not visible	multiple	3
12	6	std2	10	31	std2m5	NA	in nest/not visible	multiple	3
12	6	std2	10	32	std2m6	NA	in nest/not visible	multiple	3
12	6	std3	10	41	std3m8	NA	in nest/not visible	multiple	2
12	6	std3	10	41	std3m7	NA	in nest/not visible	multiple	2
12	6	std3	10	35	std3m7	NA	in nest/not visible	multiple	2
12	6	std3	10	36	std3m9	NA	in nest/not visible	multiple	2
12	6	std3	10	29	std3m8	NA	in nest/not visible	multiple	2
12	6	std3	10	29	std3m9	NA	in nest/not visible	multiple	2
12	6	std3	10	36	std3m8	NA	in nest/not visible	multiple	2
12	6	std3	10	41	std3m9	NA	in nest/not visible	multiple	2
12	6	std3	10	29	std3m7	NA	frisky	alone	2
12	6	std4	10	39	std4m1	NA	in nest/not visible	multiple	2
12	6	std4	10	33	std4m2	NA	in nest/not visible	multiple	2
12	6	std4	10	33	std4m3	NA	in nest/not visible	multiple	2
12	6	std4	10	33	std4m1	NA	in nest/not visible	multiple	2
12	6	std4	10	39	std4m2	NA	in nest/not visible	multiple	2
12	6	std4	10	39	std4m3	NA	in nest/not visible	multiple	2
12	6	std4	10	25	std4m3	NA	in nest/not visible	multiple	2
12	6	std4	10	25	std4m1	NA	in nest/not visible	multiple	2
12	6	std4	10	25	std4m2	NA	in nest/not visible	multiple	2
12	6	std5	10	30	std5m4	NA	in nest/not visible	7	1
12	6	std5	10	30	std5m6	NA	frisky	alone	1
12	6	std5	10	36	std5m4	NA	resting	7	1
12	6	std5	10	37	std5m6	NA	groom	alone	1
12	6	std5	10	37	std5m7	NA	resting	4	1
12	6	std5	10	31	std5m7	NA	in nest/not visible	7	1
12	6	std5	10	42	std5m4	NA	in nest/not visible	multiple	1
12	6	std5	10	42	std5m6	NA	frisky	alone	1
12	6	std5	10	43	std5m7	NA	in nest/not visible	multiple	1
17	6	comp1	15	24	comp1m1	middle	sniff	alone	1
17	6	comp1	15	25	comp1m2	middle	locomote	alone	1
17	6	comp1	15	25	comp1m3	red	groom	alone	1
17	6	comp1	15	52	comp1m1	red	groom	alone	1
17	6	comp1	15	38	comp1m1	far	mouthing	alone	1
17	6	comp1	15	38	comp1m2	red	mouthing	alone	1
17	6	comp1	15	38	comp1m3	middle	locomote	alone	1
17	6	comp1	15	52	comp1m2	red	resting	multiple	1
17	6	comp1	15	53	comp1m3	middle	frisky	alone	1
17	6	comp2	16	0	comp2m5	red	resting	alone	1
17	6	comp2	16	0	comp2m6	red	groom	alone	1
17	6	comp2	15	59	comp2m4	red	resting	alone	1
17	6	comp2	15	32	comp2m4	far	vacuum digging	alone	1
17	6	comp2	15	32	comp2m5	far	groom	alone	1
17	6	comp2	15	46	comp2m6	red	groom	alone	1
17	6	comp2	15	45	comp2m4	red	locomote	alone	1
17	6	comp2	15	46	comp2m5	middle	mouthing	alone	1
17	6	comp2	15	32	comp2m6	middle	rear	alone	1
17	6	comp3	15	55	comp3m9	middle	frisky	alone	0
17	6	comp3	15	27	comp3m7	red	nest build	alone	0
17	6	comp3	15	40	comp3m8	far	vacuum digging	alone	0
17	6	comp3	15	54	comp3m7	red	resting	multiple	0
17	6	comp3	15	54	comp3m8	red	resting	multiple	0
17	6	comp3	15	40	comp3m7	red	resting	multiple	0
17	6	comp3	15	41	comp3m9	red	resting	multiple	0
17	6	comp3	15	28	comp3m9	red	sniff	alone	0
17	6	comp3	15	27	comp3m8	red	locomote	alone	0
17	6	comp4	15	48	comp4m1	middle	locomote	alone	0
17	6	comp4	15	48	comp4m2	far	receive groom	4	0
17	6	comp4	15	49	comp4m3	red	mouthing	alone	0
17	6	comp4	16	1	comp4m1	red	groom	alone	0
17	6	comp4	16	2	comp4m2	far	eat	alone	0
17	6	comp4	15	34	comp4m1	middle	rear	alone	0
17	6	comp4	15	35	comp4m2	far	locomote	alone	0
17	6	comp4	15	35	comp4m3	middle	locomote	alone	0
17	6	comp4	16	2	comp4m3	red	groom	alone	0
17	6	comp5	15	43	comp5m6	far	resting	alone	6
17	6	comp5	15	42	comp5m4	far	resting	alone	6
17	6	comp5	15	29	comp5m4	middle	eat	alone	6
17	6	comp5	15	30	comp5m6	far	groom	alone	6
17	6	comp5	15	30	comp5m7	middle	climb	alone	6
17	6	comp5	15	56	comp5m4	far	resting	alone	6
17	6	comp5	15	57	comp5m6	red	locomote	alone	6
17	6	comp5	15	43	comp5m7	far	locomote	alone	6
17	6	comp5	15	57	comp5m7	middle	locomote	alone	6
17	6	std1	15	31	std1m1	NA	groom	alone	1
17	6	std1	15	44	std1m1	NA	receive sniff	2	1
17	6	std1	15	31	std1m2	NA	rear	alone	1
17	6	std1	15	31	std1m3	NA	locomote	alone	1
17	6	std1	15	58	std1m1	NA	rear	alone	1
17	6	std1	15	58	std1m2	NA	sniff	alone	1
17	6	std1	15	59	std1m3	NA	mouthing	alone	1
17	6	std1	15	45	std1m3	NA	climb	alone	1
17	6	std1	15	44	std1m2	NA	sniff	alone	1
17	6	std2	16	26	std2m4	NA	locomote	alone	1
17	6	std2	15	53	std2m4	NA	in nest/not visible	alone	1
17	6	std2	15	54	std2m5	NA	in nest/not visible	alone	1
17	6	std2	15	54	std2m6	NA	resting	alone	1
17	6	std2	15	26	std2m5	NA	mouthing	alone	1
17	6	std2	15	26	std2m6	NA	frisky	alone	1
17	6	std2	15	39	std2m4	NA	resting	alone	1
17	6	std2	15	39	std2m5	NA	resting	alone	1
17	6	std2	15	40	std2m6	NA	groom	alone	1
17	6	std3	16	1	std3m8	NA	resting	alone	0
17	6	std3	16	1	std3m7	NA	mouthing	alone	0
17	6	std3	15	47	std3m7	NA	mouthing	alone	0
17	6	std3	15	47	std3m9	NA	resting	alone	0
17	6	std3	15	33	std3m8	NA	locomote	alone	0
17	6	std3	15	33	std3m9	NA	locomote	alone	0
17	6	std3	15	47	std3m8	NA	mouthing	alone	0
17	6	std3	16	1	std3m9	NA	sniff	alone	0
17	6	std3	15	33	std3m7	NA	vacuum digging	alone	0
17	6	std4	15	55	std4m1	NA	resting	alone	0
17	6	std4	15	42	std4m2	NA	nest build	alone	0
17	6	std4	15	42	std4m3	NA	mouthing	alone	0
17	6	std4	15	41	std4m1	NA	eat	alone	0
17	6	std4	15	56	std4m2	NA	groom	alone	0
17	6	std4	15	56	std4m3	NA	mouthing	alone	0
17	6	std4	15	29	std4m3	NA	mouthing	alone	0
17	6	std4	15	28	std4m1	NA	mouthing	alone	0
17	6	std4	15	29	std4m2	NA	mouthing	alone	0
17	6	std5	15	36	std5m4	NA	eat	alone	6
17	6	std5	15	36	std5m6	NA	groom	alone	6
17	6	std5	15	50	std5m4	NA	vacuum digging	alone	6
17	6	std5	15	51	std5m6	NA	rear	alone	6
17	6	std5	15	51	std5m7	NA	eat	alone	6
17	6	std5	15	37	std5m7	NA	vacuum digging	alone	6
17	6	std5	16	3	std5m4	NA	resting	7	6
17	6	std5	16	3	std5m6	NA	climb	alone	6
17	6	std5	16	3	std5m7	NA	resting	4	6
18	6	comp1	15	21	comp1m1	far	mouthing	alone	2
18	6	comp1	15	21	comp1m2	far	locomote	alone	2
18	6	comp1	15	21	comp1m3	far	groom	alone	2
18	6	comp1	15	45	comp1m1	red	resting	multiple	2
18	6	comp1	15	33	comp1m1	far	mouthing	alone	2
18	6	comp1	15	33	comp1m2	far	resting	alone	2
18	6	comp1	15	34	comp1m3	red	resting	multiple	2
18	6	comp1	15	45	comp1m2	red	resting	multiple	2
18	6	comp1	15	46	comp1m3	red	groom	alone	2
18	6	comp2	15	51	comp2m5	red	in nest/not visible	multiple	2
18	6	comp2	15	51	comp2m6	red	resting	alone	2
18	6	comp2	15	51	comp2m4	middle	eat	alone	2
18	6	comp2	15	28	comp2m4	middle	groom	alone	2
18	6	comp2	15	28	comp2m5	middle	eat	alone	2
18	6	comp2	15	41	comp2m6	red	groom	alone	2
18	6	comp2	15	40	comp2m4	far	frisky	alone	2
18	6	comp2	15	41	comp2m5	red	in nest/not visible	alone	2
18	6	comp2	15	29	comp2m6	far	locomote	alone	2
18	6	comp3	15	47	comp3m9	red	resting	multiple	1
18	6	comp3	15	22	comp3m7	red	nest build	alone	1
18	6	comp3	15	36	comp3m8	red	locomote	alone	1
18	6	comp3	15	47	comp3m7	red	resting	multiple	1
18	6	comp3	15	47	comp3m8	middle	drink	alone	1
18	6	comp3	15	35	comp3m7	red	groom	alone	1
18	6	comp3	15	36	comp3m9	red	resting	alone	1
18	6	comp3	15	23	comp3m9	red	locomote	alone	1
18	6	comp3	15	23	comp3m8	far	rear	alone	1
18	6	comp4	15	43	comp4m1	red	groom	alone	1
18	6	comp4	15	43	comp4m2	far	eat	alone	1
18	6	comp4	15	44	comp4m3	red	mouthing	alone	1
18	6	comp4	15	53	comp4m1	middle	resting	multiple	1
18	6	comp4	15	53	comp4m2	middle	locomote	alone	1
18	6	comp4	15	30	comp4m1	red	rear	alone	1
18	6	comp4	15	31	comp4m2	red	frisky	alone	1
18	6	comp4	15	31	comp4m3	red	rear	alone	1
18	6	comp4	15	53	comp4m3	far	mouthing	alone	1
18	6	comp5	15	39	comp5m6	far	locomote	alone	0
18	6	comp5	15	38	comp5m4	far	locomote	alone	0
18	6	comp5	15	25	comp5m4	far	eat	alone	0
18	6	comp5	15	26	comp5m6	red	groom	alone	0
18	6	comp5	15	26	comp5m7	far	locomote	alone	0
18	6	comp5	15	49	comp5m4	red	resting	multiple	0
18	6	comp5	15	49	comp5m6	red	resting	multiple	0
18	6	comp5	15	39	comp5m7	red	sniff	alone	0
18	6	comp5	15	49	comp5m7	middle	groom	alone	0
18	6	std1	15	26	std1m1	NA	resting	alone	2
18	6	std1	15	40	std1m1	NA	locomote	alone	2
18	6	std1	15	27	std1m2	NA	locomote	alone	2
18	6	std1	15	27	std1m3	NA	resting	alone	2
18	6	std1	15	50	std1m1	NA	resting	alone	2
18	6	std1	15	50	std1m2	NA	mouthing	alone	2
18	6	std1	15	51	std1m3	NA	resting	alone	2
18	6	std1	15	40	std1m3	NA	resting	alone	2
18	6	std1	15	40	std1m2	NA	rear	alone	2
18	6	std2	15	21	std2m4	NA	mouthing	alone	2
18	6	std2	15	46	std2m4	NA	eat	alone	2
18	6	std2	15	46	std2m5	NA	locomote	alone	2
18	6	std2	15	47	std2m6	NA	drink	alone	2
18	6	std2	15	22	std2m5	NA	receive groom	6	2
18	6	std2	15	22	std2m6	NA	rear	alone	2
18	6	std2	15	34	std2m4	NA	groom	alone	2
18	6	std2	15	35	std2m5	NA	rear	alone	2
18	6	std2	15	35	std2m6	NA	climb	alone	2
18	6	std3	15	52	std3m8	NA	vacuum digging	alone	1
18	6	std3	15	52	std3m7	NA	eat	alone	1
18	6	std3	15	42	std3m7	NA	locomote	alone	1
18	6	std3	15	42	std3m9	NA	locomote	alone	1
18	6	std3	15	30	std3m8	NA	in nest/not visible	alone	1
18	6	std3	15	30	std3m9	NA	groom	alone	1
18	6	std3	15	42	std3m8	NA	mouthing	alone	1
18	6	std3	15	52	std3m9	NA	eat	alone	1
18	6	std3	15	29	std3m7	NA	mouthing	alone	1
18	6	std4	15	48	std4m1	NA	groom	alone	1
18	6	std4	15	37	std4m2	NA	locomote	alone	1
18	6	std4	15	38	std4m3	NA	locomote	alone	1
18	6	std4	15	37	std4m1	NA	sniff	alone	1
18	6	std4	15	48	std4m2	NA	eat	alone	1
18	6	std4	15	48	std4m3	NA	locomote	alone	1
18	6	std4	15	25	std4m3	NA	locomote	alone	1
18	6	std4	15	23	std4m1	NA	groom	alone	1
18	6	std4	15	24	std4m2	NA	locomote	alone	1
18	6	std5	15	32	std5m4	NA	mouthing	alone	0
18	6	std5	15	32	std5m6	NA	sniff	alone	0
18	6	std5	15	44	std5m4	NA	groom	alone	0
18	6	std5	15	45	std5m6	NA	resting	alone	0
18	6	std5	15	45	std5m7	NA	resting	alone	0
18	6	std5	15	32	std5m7	NA	locomote	alone	0
18	6	std5	15	54	std5m4	NA	locomote	alone	0
18	6	std5	15	55	std5m6	NA	groom	alone	0
18	6	std5	15	55	std5m7	NA	resting	alone	0
19	6	comp1	10	23	comp1m1	red	in nest/not visible	multiple	3
19	6	comp1	10	23	comp1m2	red	in nest/not visible	multiple	3
19	6	comp1	10	23	comp1m3	red	in nest/not visible	multiple	3
19	6	comp1	10	35	comp1m1	red	in nest/not visible	multiple	3
19	6	comp1	10	29	comp1m1	red	in nest/not visible	multiple	3
19	6	comp1	10	29	comp1m2	red	in nest/not visible	multiple	3
19	6	comp1	10	29	comp1m3	red	in nest/not visible	multiple	3
19	6	comp1	10	35	comp1m2	red	in nest/not visible	multiple	3
19	6	comp1	10	35	comp1m3	red	in nest/not visible	multiple	3
19	6	comp2	10	38	comp2m5	red	in nest/not visible	multiple	3
19	6	comp2	10	38	comp2m6	red	in nest/not visible	multiple	3
19	6	comp2	10	38	comp2m4	red	in nest/not visible	multiple	3
19	6	comp2	10	26	comp2m4	red	in nest/not visible	multiple	3
19	6	comp2	10	27	comp2m5	red	in nest/not visible	multiple	3
19	6	comp2	10	33	comp2m6	red	in nest/not visible	multiple	3
19	6	comp2	10	32	comp2m4	red	in nest/not visible	multiple	3
19	6	comp2	10	32	comp2m5	red	in nest/not visible	multiple	3
19	6	comp2	10	27	comp2m6	red	in nest/not visible	multiple	3
19	6	comp3	10	36	comp3m9	red	in nest/not visible	multiple	2
19	6	comp3	10	24	comp3m7	red	resting	multiple	2
19	6	comp3	10	30	comp3m8	red	resting	multiple	2
19	6	comp3	10	35	comp3m7	red	in nest/not visible	multiple	2
19	6	comp3	10	36	comp3m8	red	in nest/not visible	multiple	2
19	6	comp3	10	30	comp3m7	red	resting	multiple	2
19	6	comp3	10	30	comp3m9	red	resting	multiple	2
19	6	comp3	10	24	comp3m9	red	resting	multiple	2
19	6	comp3	10	24	comp3m8	red	locomote	alone	2
19	6	comp4	10	33	comp4m1	red	in nest/not visible	multiple	2
19	6	comp4	10	33	comp4m2	red	in nest/not visible	multiple	2
19	6	comp4	10	33	comp4m3	red	in nest/not visible	multiple	2
19	6	comp4	10	39	comp4m1	red	in nest/not visible	multiple	2
19	6	comp4	10	39	comp4m2	red	in nest/not visible	multiple	2
19	6	comp4	10	28	comp4m1	red	in nest/not visible	multiple	2
19	6	comp4	10	28	comp4m2	red	in nest/not visible	multiple	2
19	6	comp4	10	28	comp4m3	red	in nest/not visible	multiple	2
19	6	comp4	10	39	comp4m3	red	in nest/not visible	multiple	2
19	6	comp5	10	31	comp5m6	red	in nest/not visible	multiple	1
19	6	comp5	10	31	comp5m4	red	in nest/not visible	multiple	1
19	6	comp5	10	25	comp5m4	red	in nest/not visible	multiple	1
19	6	comp5	10	26	comp5m6	red	in nest/not visible	multiple	1
19	6	comp5	10	26	comp5m7	red	in nest/not visible	multiple	1
19	6	comp5	10	36	comp5m4	red	in nest/not visible	multiple	1
19	6	comp5	10	37	comp5m6	red	in nest/not visible	multiple	1
19	6	comp5	10	31	comp5m7	red	in nest/not visible	multiple	1
19	6	comp5	10	37	comp5m7	red	in nest/not visible	multiple	1
19	6	std1	10	26	std1m1	NA	in nest/not visible	multiple	3
19	6	std1	10	31	std1m1	NA	resting	alone	3
19	6	std1	10	26	std1m2	NA	groom	alone	3
19	6	std1	10	26	std1m3	NA	in nest/not visible	multiple	3
19	6	std1	10	37	std1m1	NA	vacuum digging	alone	3
19	6	std1	10	38	std1m2	NA	in nest/not visible	multiple	3
19	6	std1	10	38	std1m3	NA	in nest/not visible	multiple	3
19	6	std1	10	32	std1m3	NA	locomote	alone	3
19	6	std1	10	31	std1m2	NA	in nest/not visible	alone	3
19	6	std2	10	24	std2m4	NA	in nest/not visible	multiple	3
19	6	std2	10	35	std2m4	NA	in nest/not visible	multiple	3
19	6	std2	10	35	std2m5	NA	in nest/not visible	multiple	3
19	6	std2	10	35	std2m6	NA	in nest/not visible	multiple	3
19	6	std2	10	24	std2m5	NA	in nest/not visible	multiple	3
19	6	std2	10	24	std2m6	NA	in nest/not visible	multiple	3
19	6	std2	10	29	std2m4	NA	in nest/not visible	multiple	3
19	6	std2	10	30	std2m5	NA	in nest/not visible	multiple	3
19	6	std2	10	30	std2m6	NA	in nest/not visible	multiple	3
19	6	std3	10	39	std3m8	NA	in nest/not visible	multiple	2
19	6	std3	10	39	std3m7	NA	in nest/not visible	multiple	2
19	6	std3	10	33	std3m7	NA	in nest/not visible	multiple	2
19	6	std3	10	33	std3m9	NA	in nest/not visible	multiple	2
19	6	std3	10	27	std3m8	NA	in nest/not visible	multiple	2
19	6	std3	10	27	std3m9	NA	in nest/not visible	multiple	2
19	6	std3	10	33	std3m8	NA	in nest/not visible	multiple	2
19	6	std3	10	39	std3m9	NA	in nest/not visible	multiple	2
19	6	std3	10	27	std3m7	NA	locomote	alone	2
19	6	std4	10	36	std4m1	NA	in nest/not visible	multiple	2
19	6	std4	10	31	std4m2	NA	in nest/not visible	multiple	2
19	6	std4	10	31	std4m3	NA	in nest/not visible	multiple	2
19	6	std4	10	30	std4m1	NA	in nest/not visible	multiple	2
19	6	std4	10	36	std4m2	NA	in nest/not visible	multiple	2
19	6	std4	10	36	std4m3	NA	in nest/not visible	multiple	2
19	6	std4	10	25	std4m3	NA	in nest/not visible	alone	2
19	6	std4	10	25	std4m1	NA	groom	alone	2
19	6	std4	10	25	std4m2	NA	in nest/not visible	alone	2
19	6	std5	10	28	std5m4	NA	in nest/not visible	alone	1
19	6	std5	10	28	std5m6	NA	sniff	alone	1
19	6	std5	10	34	std5m4	NA	in nest/not visible	alone	1
19	6	std5	10	34	std5m6	NA	eat	alone	1
19	6	std5	10	34	std5m7	NA	in nest/not visible	alone	1
19	6	std5	10	29	std5m7	NA	in nest/not visible	alone	1
19	6	std5	10	39	std5m4	NA	groom	alone	1
19	6	std5	10	39	std5m6	NA	groom	alone	1
19	6	std5	10	40	std5m7	NA	resting	alone	1
2	6	comp1	15	31	comp1m1	far	mouthing	alone	0
2	6	comp1	15	32	comp1m2	red	in nest/not visible	alone	0
2	6	comp1	15	33	comp1m3	red	locomote	alone	0
2	6	comp1	16	6	comp1m1	red	in nest/not visible	multiple	0
2	6	comp1	15	49	comp1m1	red	in nest/not visible	multiple	0
2	6	comp1	15	49	comp1m2	red	in nest/not visible	multiple	0
2	6	comp1	15	51	comp1m3	middle	mouthing	alone	0
2	6	comp1	16	7	comp1m2	red	in nest/not visible	multiple	0
2	6	comp1	16	7	comp1m3	middle	eat	alone	0
2	6	comp2	16	10	comp2m6	middle	in nest/not visible	multiple	0
2	6	comp2	15	35	comp2m4	far	mouthing	alone	0
2	6	comp2	15	53	comp2m5	middle	in nest/not visible	multiple	0
2	6	comp2	16	9	comp2m4	middle	in nest/not visible	multiple	0
2	6	comp2	16	9	comp2m5	middle	in nest/not visible	multiple	0
2	6	comp2	15	53	comp2m4	middle	resting	multiple	0
2	6	comp2	15	54	comp2m6	middle	resting	multiple	0
2	6	comp2	15	37	comp2m6	middle	in nest/not visible	multiple	0
2	6	comp2	15	36	comp2m5	middle	in nest/not visible	multiple	0
2	6	comp3	15	56	comp3m8	middle	eat	alone	6
2	6	comp3	15	56	comp3m7	red	locomote	alone	6
2	6	comp3	15	39	comp3m7	red	resting	alone	6
2	6	comp3	15	39	comp3m8	middle	eat	alone	6
2	6	comp3	15	39	comp3m9	far	locomote	alone	6
2	6	comp3	16	12	comp3m7	red	resting	multiple	6
2	6	comp3	16	13	comp3m8	red	groom	alone	6
2	6	comp3	15	56	comp3m9	red	groom	alone	6
2	6	comp3	16	13	comp3m9	red	sniff	alone	6
2	6	comp4	16	16	comp4m2	far	resting	multiple	6
2	6	comp4	16	16	comp4m3	far	eat	alone	6
2	6	comp4	16	15	comp4m1	far	resting	multiple	6
2	6	comp4	15	42	comp4m1	far	eat	alone	6
2	6	comp4	15	43	comp4m2	middle	groom	alone	6
2	6	comp4	16	0	comp4m3	far	resting	alone	6
2	6	comp4	15	59	comp4m1	far	eat	alone	6
2	6	comp4	15	59	comp4m2	red	mouthing	alone	6
2	6	comp4	15	43	comp4m3	far	eat	alone	6
2	6	comp5	16	3	comp5m4	far	eat	alone	5
2	6	comp5	16	3	comp5m6	red	resting	multiple	5
2	6	comp5	16	3	comp5m7	red	resting	multiple	5
2	6	comp5	16	18	comp5m4	red	receive sniff	7	5
2	6	comp5	16	19	comp5m6	red	receive sniff	5	5
2	6	comp5	15	45	comp5m4	middle	mouthing	alone	5
2	6	comp5	15	46	comp5m6	far	sniff	alone	5
2	6	comp5	15	47	comp5m7	red	resting	multiple	5
2	6	comp5	16	19	comp5m7	red	resting	multiple	5
2	6	std1	15	33	std1m1	NA	resting	alone	0
2	6	std1	16	8	std1m1	NA	vacuum digging	alone	0
2	6	std1	16	8	std1m2	NA	in nest/not visible	3	0
2	6	std1	16	9	std1m3	NA	in nest/not visible	2	0
2	6	std1	15	34	std1m2	NA	rear	alone	0
2	6	std1	15	35	std1m3	NA	vacuum digging	alone	0
2	6	std1	15	52	std1m1	NA	groom	alone	0
2	6	std1	15	52	std1m2	NA	groom	alone	0
2	6	std1	15	52	std1m3	NA	resting	alone	0
2	6	std2	16	11	std2m4	NA	vacuum digging	alone	0
2	6	std2	15	55	std2m5	NA	resting	multiple	0
2	6	std2	15	55	std2m6	NA	receive groom	5	0
2	6	std2	15	55	std2m4	NA	groom	alone	0
2	6	std2	16	11	std2m5	NA	rear	alone	0
2	6	std2	16	12	std2m6	NA	groom	alone	0
2	6	std2	15	38	std2m6	NA	resting	multiple	0
2	6	std2	15	38	std2m4	NA	resting	multiple	0
2	6	std2	15	38	std2m5	NA	groom	alone	0
2	6	std3	15	41	std3m7	NA	resting	multiple	6
2	6	std3	15	57	std3m7	NA	resting	9	6
2	6	std3	15	42	std3m8	NA	resting	multiple	6
2	6	std3	15	42	std3m9	NA	resting	multiple	6
2	6	std3	16	14	std3m7	NA	resting	alone	6
2	6	std3	16	14	std3m8	NA	groom	alone	6
2	6	std3	16	14	std3m9	NA	receive groom	8	6
2	6	std3	15	58	std3m9	NA	resting	multiple	6
2	6	std3	15	57	std3m8	NA	resting	multiple	6
2	6	std4	16	17	std4m2	NA	eat	alone	6
2	6	std4	16	17	std4m1	NA	resting	3	6
2	6	std4	16	1	std4m1	NA	resting	multiple	6
2	6	std4	16	3	std4m3	NA	resting	multiple	6
2	6	std4	15	44	std4m2	NA	resting	alone	6
2	6	std4	15	45	std4m3	NA	sniff	alone	6
2	6	std4	16	2	std4m2	NA	resting	multiple	6
2	6	std4	16	17	std4m3	NA	attacks	2	6
2	6	std4	15	44	std4m1	NA	groom	alone	6
2	6	std5	15	47	std5m4	NA	resting	multiple	5
2	6	std5	15	48	std5m6	NA	groom	alone	5
2	6	std5	16	4	std5m4	NA	resting	multiple	5
2	6	std5	16	5	std5m6	NA	receive groom	4	5
2	6	std5	16	5	std5m7	NA	resting	multiple	5
2	6	std5	15	48	std5m7	NA	resting	multiple	5
2	6	std5	16	20	std5m4	NA	resting	multiple	5
2	6	std5	16	20	std5m6	NA	resting	multiple	5
2	6	std5	17	20	std5m7	NA	mouthing	alone	5
22	6	comp2	10	53	comp2m6	red	rear	alone	6
22	6	comp2	11	1	comp2m6	red	resting	multiple	6
22	6	comp2	10	52	comp2m5	far	locomote	alone	6
22	6	comp2	10	40	comp2m5	red	locomote	alone	6
22	6	comp2	10	41	comp2m6	far	locomote	alone	6
22	6	comp2	11	1	comp2m5	red	resting	multiple	6
22	6	comp2	10	51	comp2m4	red	resting	multiple	6
22	6	comp2	10	40	comp2m4	red	groom	alone	6
22	6	comp2	11	1	comp2m4	middle	eat	alone	6
22	6	comp3	10	37	comp3m9	red	groom	alone	5
22	6	comp3	10	57	comp3m7	red	in nest/not visible	multiple	5
22	6	comp3	10	58	comp3m9	middle	unspecified	alone	5
22	6	comp3	10	37	comp3m8	red	in nest/not visible	multiple	5
22	6	comp3	10	37	comp3m7	red	in nest/not visible	multiple	5
22	6	comp3	10	57	comp3m8	red	in nest/not visible	multiple	5
22	6	comp3	10	49	comp3m9	middle	unspecified	alone	5
22	6	comp3	10	48	comp3m7	red	resting	multiple	5
22	6	comp3	10	49	comp3m8	red	resting	multiple	5
22	6	comp4	10	54	comp4m2	red	in nest/not visible	multiple	5
22	6	comp4	10	54	comp4m3	red	in nest/not visible	multiple	5
22	6	comp4	10	53	comp4m1	red	in nest/not visible	multiple	5
22	6	comp4	10	42	comp4m2	red	in nest/not visible	multiple	5
22	6	comp4	11	2	comp4m3	red	in nest/not visible	multiple	5
22	6	comp4	11	2	comp4m2	red	in nest/not visible	multiple	5
22	6	comp4	10	42	comp4m1	red	in nest/not visible	multiple	5
22	6	comp4	10	42	comp4m3	red	in nest/not visible	multiple	5
22	6	comp4	11	2	comp4m1	red	in nest/not visible	multiple	5
22	6	comp5	10	38	comp5m7	red	in nest/not visible	multiple	4
22	6	comp5	10	59	comp5m7	red	in nest/not visible	multiple	4
22	6	comp5	10	51	comp5m7	red	in nest/not visible	multiple	4
22	6	comp5	10	38	comp5m6	red	in nest/not visible	multiple	4
22	6	comp5	10	59	comp5m4	red	in nest/not visible	multiple	4
22	6	comp5	10	59	comp5m6	red	in nest/not visible	multiple	4
22	6	comp5	10	51	comp5m6	red	in nest/not visible	multiple	4
22	6	comp5	10	38	comp5m4	red	in nest/not visible	multiple	4
22	6	comp5	10	50	comp5m4	red	in nest/not visible	multiple	4
22	6	std1	11	0	std1m1	NA	in nest/not visible	alone	6
22	6	std1	10	39	std1m2	NA	in nest/not visible	multiple	6
22	6	std1	10	39	std1m1	NA	nest build	alone	6
22	6	std1	10	51	std1m1	NA	in nest/not visible	multiple	6
22	6	std1	10	51	std1m2	NA	in nest/not visible	multiple	6
22	6	std1	10	51	std1m3	NA	in nest/not visible	multiple	6
22	6	std1	11	1	std1m3	NA	in nest/not visible	alone	6
22	6	std1	11	0	std1m2	NA	sniff	alone	6
22	6	std1	10	40	std1m3	NA	in nest/not visible	multiple	6
22	6	std2	10	36	std2m4	NA	in nest/not visible	multiple	6
22	6	std2	10	37	std2m5	NA	in nest/not visible	multiple	6
22	6	std2	10	37	std2m6	NA	in nest/not visible	multiple	6
22	6	std2	10	57	std2m6	NA	in nest/not visible	4	6
22	6	std2	10	46	std2m6	NA	groom	alone	6
22	6	std2	10	57	std2m4	NA	in nest/not visible	7	6
22	6	std2	10	57	std2m5	NA	mouthing	alone	6
22	6	std2	10	46	std2m5	NA	groom	alone	6
22	6	std2	10	45	std2m4	NA	eat	alone	6
22	6	std3	10	53	std3m8	NA	in nest/not visible	multiple	5
22	6	std3	10	53	std3m9	NA	in nest/not visible	multiple	5
22	6	std3	11	2	std3m9	NA	in nest/not visible	multiple	5
22	6	std3	11	2	std3m8	NA	in nest/not visible	multiple	5
22	6	std3	10	53	std3m7	NA	in nest/not visible	multiple	5
22	6	std3	10	41	std3m8	NA	mouthing	alone	5
22	6	std3	10	42	std3m9	NA	in nest/not visible	alone	5
22	6	std3	10	41	std3m7	NA	in nest/not visible	alone	5
22	6	std3	11	2	std3m7	NA	in nest/not visible	multiple	5
22	6	std4	10	38	std4m3	NA	in nest/not visible	multiple	5
22	6	std4	10	59	std4m3	NA	in nest/not visible	multiple	5
22	6	std4	10	59	std4m1	NA	in nest/not visible	multiple	5
22	6	std4	10	59	std4m2	NA	in nest/not visible	multiple	5
22	6	std4	10	50	std4m3	NA	in nest/not visible	multiple	5
22	6	std4	10	38	std4m2	NA	in nest/not visible	multiple	5
22	6	std4	10	37	std4m1	NA	in nest/not visible	multiple	5
22	6	std4	10	50	std4m1	NA	in nest/not visible	multiple	5
22	6	std4	10	50	std4m2	NA	in nest/not visible	multiple	5
22	6	std5	10	54	std5m7	NA	in nest/not visible	multiple	4
22	6	std5	10	54	std5m6	NA	in nest/not visible	multiple	4
22	6	std5	10	43	std5m6	NA	groom	alone	4
22	6	std5	10	43	std5m7	NA	in nest/not visible	multiple	4
22	6	std5	10	54	std5m4	NA	in nest/not visible	multiple	4
22	6	std5	10	42	std5m4	NA	in nest/not visible	multiple	4
22	6	std5	11	2	std5m4	NA	in nest/not visible	multiple	4
22	6	std5	11	3	std5m6	NA	in nest/not visible	multiple	4
22	6	std5	11	3	std5m7	NA	in nest/not visible	multiple	4
3	6	comp1	15	46	comp1m1	red	groom	alone	1
3	6	comp1	15	47	comp1m2	middle	locomote	alone	1
3	6	comp1	15	47	comp1m3	far	locomote	alone	1
3	6	comp1	16	15	comp1m1	red	groom	alone	1
3	6	comp1	16	1	comp1m1	red	groom	alone	1
3	6	comp1	16	2	comp1m2	middle	locomote	alone	1
3	6	comp1	16	3	comp1m3	red	locomote	alone	1
3	6	comp1	16	15	comp1m2	red	locomote	alone	1
3	6	comp1	16	15	comp1m3	red	in nest/not visible	multiple	1
3	6	comp2	16	18	comp2m6	middle	sniff	alone	1
3	6	comp2	15	49	comp2m4	red	mouthing	alone	1
3	6	comp2	16	6	comp2m5	middle	in nest/not visible	alone	1
3	6	comp2	16	17	comp2m4	middle	frisky	alone	1
3	6	comp2	16	17	comp2m5	middle	sniff	alone	1
3	6	comp2	16	5	comp2m4	middle	mouthing	alone	1
3	6	comp2	16	6	comp2m6	middle	receive groom	4	1
3	6	comp2	15	51	comp2m6	middle	locomote	alone	1
3	6	comp2	15	50	comp2m5	middle	in nest/not visible	alone	1
3	6	comp3	16	8	comp3m8	red	locomote	alone	0
3	6	comp3	16	8	comp3m7	red	in nest/not visible	multiple	0
3	6	comp3	15	53	comp3m7	middle	locomote	alone	0
3	6	comp3	15	53	comp3m8	far	vacuum digging	alone	0
3	6	comp3	15	54	comp3m9	far	rear	alone	0
3	6	comp3	16	20	comp3m7	red	resting	multiple	0
3	6	comp3	16	20	comp3m8	far	locomote	alone	0
3	6	comp3	16	9	comp3m9	middle	groom	alone	0
3	6	comp3	16	21	comp3m9	red	resting	multiple	0
3	6	comp4	16	23	comp4m2	red	resting	multiple	0
3	6	comp4	16	23	comp4m3	far	locomote	alone	0
3	6	comp4	16	22	comp4m1	red	resting	multiple	0
3	6	comp4	15	56	comp4m1	red	resting	multiple	0
3	6	comp4	15	57	comp4m2	red	o rec. chasing	7	0
3	6	comp4	16	11	comp4m3	red	resting	multiple	0
3	6	comp4	16	10	comp4m1	red	resting	multiple	0
3	6	comp4	16	11	comp4m2	red	resting	multiple	0
3	6	comp4	15	57	comp4m3	red	resting	multiple	0
3	6	comp5	16	12	comp5m4	red	groom	alone	6
3	6	comp5	16	12	comp5m6	red	resting	multiple	6
3	6	comp5	16	13	comp5m7	red	resting	multiple	6
3	6	comp5	16	24	comp5m4	middle	rear	alone	6
3	6	comp5	16	24	comp5m6	far	drink	alone	6
3	6	comp5	15	59	comp5m4	far	climb	alone	6
3	6	comp5	15	59	comp5m6	red	resting	multiple	6
3	6	comp5	16	0	comp5m7	red	resting	multiple	6
3	6	comp5	16	25	comp5m7	red	resting	multiple	6
3	6	std1	15	48	std1m1	NA	drink	alone	1
3	6	std1	16	16	std1m1	NA	resting	multiple	1
3	6	std1	16	17	std1m2	NA	resting	multiple	1
3	6	std1	16	17	std1m3	NA	resting	multiple	1
3	6	std1	15	49	std1m2	NA	eat	alone	1
3	6	std1	15	49	std1m3	NA	eat	alone	1
3	6	std1	16	4	std1m1	NA	resting	multiple	1
3	6	std1	16	5	std1m2	NA	resting	multiple	1
3	6	std1	16	5	std1m3	NA	resting	multiple	1
3	6	std2	16	19	std2m4	NA	groom	alone	1
3	6	std2	16	7	std2m5	NA	resting	4	1
3	6	std2	16	7	std2m6	NA	eat	alone	1
3	6	std2	16	7	std2m4	NA	resting	5	1
3	6	std2	16	19	std2m5	NA	resting	alone	1
3	6	std2	16	20	std2m6	NA	sniff	alone	1
3	6	std2	15	52	std2m6	NA	resting	alone	1
3	6	std2	15	51	std2m4	NA	groom	alone	1
3	6	std2	15	52	std2m5	NA	climb	alone	1
3	6	std3	15	55	std3m7	NA	eat	alone	0
3	6	std3	16	9	std3m7	NA	vacuum digging	alone	0
3	6	std3	15	56	std3m8	NA	climb	alone	0
3	6	std3	15	56	std3m9	NA	eat	alone	0
3	6	std3	16	21	std3m7	NA	rear	alone	0
3	6	std3	16	22	std3m8	NA	resting	9	0
3	6	std3	16	22	std3m9	NA	resting	8	0
3	6	std3	16	10	std3m9	NA	locomote	alone	0
3	6	std3	16	10	std3m8	NA	mouthing	alone	0
3	6	std4	16	24	std4m2	NA	resting	multiple	0
3	6	std4	16	24	std4m1	NA	resting	multiple	0
3	6	std4	16	12	std4m1	NA	in nest/not visible	multiple	0
3	6	std4	16	12	std4m3	NA	in nest/not visible	multiple	0
3	6	std4	15	58	std4m2	NA	in nest/not visible	multiple	0
3	6	std4	15	59	std4m3	NA	in nest/not visible	multiple	0
3	6	std4	16	12	std4m2	NA	in nest/not visible	multiple	0
3	6	std4	16	24	std4m3	NA	resting	multiple	0
3	6	std4	15	58	std4m1	NA	in nest/not visible	multiple	0
3	6	std5	16	0	std5m4	NA	groom	alone	6
3	6	std5	16	1	std5m6	NA	sniff	alone	6
3	6	std5	16	13	std5m4	NA	resting	alone	6
3	6	std5	16	14	std5m6	NA	receive groom	7	6
3	6	std5	16	14	std5m7	NA	receive groom	6	6
3	6	std5	16	1	std5m7	NA	resting	alone	6
3	6	std5	16	25	std5m4	NA	eat	alone	6
3	6	std5	16	25	std5m6	NA	climb	alone	6
3	6	std5	16	26	std5m7	NA	groom	alone	6
4	6	comp1	15	33	comp1m1	middle	frisky	alone	2
4	6	comp1	15	34	comp1m2	far	rear	alone	2
4	6	comp1	15	35	comp1m3	red	locomote	alone	2
4	6	comp1	16	3	comp1m1	middle	mouthing	alone	2
4	6	comp1	15	48	comp1m1	middle	drink	alone	2
4	6	comp1	15	49	comp1m2	red	in nest/not visible	multiple	2
4	6	comp1	15	50	comp1m3	far	mouthing	alone	2
4	6	comp1	16	3	comp1m2	far	rear	alone	2
4	6	comp1	16	4	comp1m3	red	locomote	alone	2
4	6	comp2	16	7	comp2m6	far	drink	alone	2
4	6	comp2	15	37	comp2m4	far	groom	alone	2
4	6	comp2	15	52	comp2m5	red	in nest/not visible	alone	2
4	6	comp2	16	5	comp2m4	red	resting	multiple	2
4	6	comp2	16	6	comp2m5	red	resting	multiple	2
4	6	comp2	15	51	comp2m4	middle	locomote	alone	2
4	6	comp2	15	53	comp2m6	middle	mouthing	alone	2
4	6	comp2	15	39	comp2m6	middle	vacuum digging	alone	2
4	6	comp2	15	38	comp2m5	middle	locomote	alone	2
4	6	comp3	15	54	comp3m8	red	resting	multiple	1
4	6	comp3	15	54	comp3m7	red	in nest/not visible	multiple	1
4	6	comp3	15	39	comp3m7	far	eat	alone	1
4	6	comp3	15	40	comp3m8	far	climb	alone	1
4	6	comp3	15	40	comp3m9	red	frisky	alone	1
4	6	comp3	16	8	comp3m7	red	resting	multiple	1
4	6	comp3	16	9	comp3m8	red	resting	multiple	1
4	6	comp3	15	55	comp3m9	red	resting	multiple	1
4	6	comp3	16	9	comp3m9	red	resting	multiple	1
4	6	comp4	16	11	comp4m2	middle	chasing another mouse	7	1
4	6	comp4	16	11	comp4m3	red	resting	multiple	1
4	6	comp4	16	11	comp4m1	red	resting	multiple	1
4	6	comp4	15	42	comp4m1	red	receive sniff	7	1
4	6	comp4	15	43	comp4m2	far	groom	alone	1
4	6	comp4	15	58	comp4m3	red	rear	alone	1
4	6	comp4	15	57	comp4m1	red	groom	alone	1
4	6	comp4	15	57	comp4m2	red	in nest/not visible	alone	1
4	6	comp4	15	44	comp4m3	far	locomote	alone	1
4	6	comp5	15	59	comp5m4	far	locomote	alone	0
4	6	comp5	16	0	comp5m6	middle	locomote	alone	0
4	6	comp5	16	0	comp5m7	middle	rear	alone	0
4	6	comp5	16	13	comp5m4	red	receive groom	6	0
4	6	comp5	16	14	comp5m6	red	resting	alone	0
4	6	comp5	15	45	comp5m4	middle	vacuum digging	alone	0
4	6	comp5	15	45	comp5m6	middle	groom	alone	0
4	6	comp5	15	46	comp5m7	middle	climb	alone	0
4	6	comp5	16	14	comp5m7	red	in nest/not visible	alone	0
4	6	std1	15	36	std1m1	NA	locomote	alone	2
4	6	std1	16	4	std1m1	NA	resting	alone	2
4	6	std1	16	5	std1m2	NA	mouthing	alone	2
4	6	std1	16	5	std1m3	NA	rear	alone	2
4	6	std1	15	36	std1m2	NA	rear	alone	2
4	6	std1	15	37	std1m3	NA	eat	alone	2
4	6	std1	15	50	std1m1	NA	resting	alone	2
4	6	std1	15	51	std1m2	NA	locomote	alone	2
4	6	std1	15	51	std1m3	NA	frisky	alone	2
4	6	std2	16	7	std2m4	NA	groom	alone	2
4	6	std2	15	54	std2m5	NA	in nest/not visible	multiple	2
4	6	std2	15	54	std2m6	NA	in nest/not visible	multiple	2
4	6	std2	15	53	std2m4	NA	in nest/not visible	multiple	2
4	6	std2	16	8	std2m5	NA	resting	alone	2
4	6	std2	16	8	std2m6	NA	mouthing	alone	2
4	6	std2	15	39	std2m6	NA	eat	alone	2
4	6	std2	15	38	std2m4	NA	vacuum digging	alone	2
4	6	std2	15	39	std2m5	NA	in nest/not visible	alone	2
4	6	std3	15	40	std3m7	NA	vacuum digging	alone	1
4	6	std3	15	56	std3m7	NA	climb	alone	1
4	6	std3	15	41	std3m8	NA	climb	alone	1
4	6	std3	15	41	std3m9	NA	in nest/not visible	alone	1
4	6	std3	16	10	std3m7	NA	mouthing	alone	1
4	6	std3	16	10	std3m8	NA	mouthing	alone	1
4	6	std3	16	10	std3m9	NA	in nest/not visible	alone	1
4	6	std3	15	56	std3m9	NA	climb	alone	1
4	6	std3	15	56	std3m8	NA	mouthing	alone	1
4	6	std4	16	13	std4m2	NA	groom	alone	1
4	6	std4	16	12	std4m1	NA	mouthing	alone	1
4	6	std4	15	58	std4m1	NA	eat	alone	1
4	6	std4	15	59	std4m3	NA	groom	alone	1
4	6	std4	15	45	std4m2	NA	resting	multiple	1
4	6	std4	15	45	std4m3	NA	resting	multiple	1
4	6	std4	15	59	std4m2	NA	locomote	alone	1
4	6	std4	16	13	std4m3	NA	locomote	alone	1
4	6	std4	15	44	std4m1	NA	resting	multiple	1
4	6	std5	15	46	std5m4	NA	resting	alone	0
4	6	std5	15	47	std5m6	NA	sniff	alone	0
4	6	std5	16	1	std5m4	NA	rear	alone	0
4	6	std5	16	1	std5m6	NA	resting	7	0
4	6	std5	16	2	std5m7	NA	resting	6	0
4	6	std5	15	47	std5m7	NA	resting	alone	0
4	6	std5	16	15	std5m4	NA	sniff	alone	0
4	6	std5	16	16	std5m6	NA	mouthing	alone	0
4	6	std5	16	16	std5m7	NA	resting	alone	0
5	6	comp1	10	12	comp1m1	red	in nest/not visible	multiple	3
5	6	comp1	10	12	comp1m2	middle	frisky	alone	3
5	6	comp1	10	12	comp1m3	red	in nest/not visible	multiple	3
5	6	comp1	10	28	comp1m1	red	in nest/not visible	multiple	3
5	6	comp1	10	20	comp1m1	red	in nest/not visible	multiple	3
5	6	comp1	10	20	comp1m2	red	in nest/not visible	multiple	3
5	6	comp1	10	20	comp1m3	red	in nest/not visible	multiple	3
5	6	comp1	10	28	comp1m2	red	in nest/not visible	multiple	3
5	6	comp1	10	28	comp1m3	red	in nest/not visible	multiple	3
5	6	comp2	10	29	comp2m6	red	in nest/not visible	multiple	3
5	6	comp2	10	14	comp2m4	red	in nest/not visible	multiple	3
5	6	comp2	10	22	comp2m5	red	in nest/not visible	multiple	3
5	6	comp2	10	29	comp2m4	red	in nest/not visible	multiple	3
5	6	comp2	10	29	comp2m5	red	in nest/not visible	multiple	3
5	6	comp2	10	21	comp2m4	red	in nest/not visible	multiple	3
5	6	comp2	10	22	comp2m6	red	in nest/not visible	multiple	3
5	6	comp2	10	14	comp2m6	red	in nest/not visible	multiple	3
5	6	comp2	10	14	comp2m5	red	in nest/not visible	multiple	3
5	6	comp3	10	23	comp3m8	red	in nest/not visible	multiple	2
5	6	comp3	10	23	comp3m7	red	in nest/not visible	multiple	2
5	6	comp3	10	15	comp3m7	red	in nest/not visible	multiple	2
5	6	comp3	10	15	comp3m8	red	in nest/not visible	multiple	2
5	6	comp3	10	15	comp3m9	red	in nest/not visible	multiple	2
5	6	comp3	10	30	comp3m7	red	in nest/not visible	multiple	2
5	6	comp3	10	30	comp3m8	middle	locomote	alone	2
5	6	comp3	10	23	comp3m9	red	in nest/not visible	multiple	2
5	6	comp3	10	30	comp3m9	red	in nest/not visible	multiple	2
5	6	comp4	10	31	comp4m2	red	in nest/not visible	multiple	2
5	6	comp4	10	31	comp4m3	red	in nest/not visible	multiple	2
5	6	comp4	10	31	comp4m1	red	in nest/not visible	multiple	2
5	6	comp4	10	16	comp4m1	red	in nest/not visible	multiple	2
5	6	comp4	10	16	comp4m2	red	in nest/not visible	multiple	2
5	6	comp4	10	24	comp4m3	red	in nest/not visible	multiple	2
5	6	comp4	10	23	comp4m1	red	in nest/not visible	multiple	2
5	6	comp4	10	24	comp4m2	red	in nest/not visible	multiple	2
5	6	comp4	10	16	comp4m3	red	in nest/not visible	multiple	2
5	6	comp5	10	25	comp5m4	middle	eat	alone	1
5	6	comp5	10	25	comp5m6	red	resting	multiple	1
5	6	comp5	10	26	comp5m7	red	resting	multiple	1
5	6	comp5	10	33	comp5m4	red	locomote	alone	1
5	6	comp5	10	33	comp5m6	red	in nest/not visible	multiple	1
5	6	comp5	10	18	comp5m4	red	groom	alone	1
5	6	comp5	10	18	comp5m6	red	resting	multiple	1
5	6	comp5	10	18	comp5m7	red	resting	multiple	1
5	6	comp5	10	33	comp5m7	red	in nest/not visible	multiple	1
5	6	std1	10	13	std1m1	NA	in nest/not visible	multiple	3
5	6	std1	10	28	std1m1	NA	in nest/not visible	multiple	3
5	6	std1	10	28	std1m2	NA	in nest/not visible	multiple	3
5	6	std1	10	28	std1m3	NA	in nest/not visible	multiple	3
5	6	std1	10	13	std1m2	NA	in nest/not visible	multiple	3
5	6	std1	10	13	std1m3	NA	in nest/not visible	multiple	3
5	6	std1	10	20	std1m1	NA	in nest/not visible	multiple	3
5	6	std1	10	20	std1m2	NA	in nest/not visible	multiple	3
5	6	std1	10	20	std1m3	NA	in nest/not visible	multiple	3
5	6	std2	10	30	std2m4	NA	in nest/not visible	multiple	3
5	6	std2	10	22	std2m5	NA	in nest/not visible	multiple	3
5	6	std2	10	22	std2m6	NA	in nest/not visible	multiple	3
5	6	std2	10	22	std2m4	NA	in nest/not visible	multiple	3
5	6	std2	10	30	std2m5	NA	in nest/not visible	multiple	3
5	6	std2	10	30	std2m6	NA	in nest/not visible	multiple	3
5	6	std2	10	15	std2m6	NA	in nest/not visible	multiple	3
5	6	std2	10	15	std2m4	NA	in nest/not visible	multiple	3
5	6	std2	10	15	std2m5	NA	in nest/not visible	multiple	3
5	6	std3	10	16	std3m7	NA	in nest/not visible	multiple	2
5	6	std3	10	23	std3m7	NA	in nest/not visible	multiple	2
5	6	std3	10	16	std3m8	NA	in nest/not visible	multiple	2
5	6	std3	10	16	std3m9	NA	in nest/not visible	multiple	2
5	6	std3	10	31	std3m7	NA	in nest/not visible	multiple	2
5	6	std3	10	31	std3m8	NA	in nest/not visible	multiple	2
5	6	std3	10	31	std3m9	NA	in nest/not visible	multiple	2
5	6	std3	10	23	std3m9	NA	in nest/not visible	multiple	2
5	6	std3	10	23	std3m8	NA	in nest/not visible	multiple	2
5	6	std4	10	32	std4m2	NA	in nest/not visible	multiple	2
5	6	std4	10	32	std4m1	NA	in nest/not visible	multiple	2
5	6	std4	10	24	std4m1	NA	in nest/not visible	multiple	2
5	6	std4	10	25	std4m3	NA	nest build	alone	2
5	6	std4	10	17	std4m2	NA	in nest/not visible	multiple	2
5	6	std4	10	17	std4m3	NA	in nest/not visible	multiple	2
5	6	std4	10	25	std4m2	NA	in nest/not visible	multiple	2
5	6	std4	10	32	std4m3	NA	in nest/not visible	multiple	2
5	6	std4	10	17	std4m1	NA	in nest/not visible	multiple	2
5	6	std5	10	18	std5m4	NA	resting	alone	1
5	6	std5	10	19	std5m6	NA	climb	alone	1
5	6	std5	10	26	std5m4	NA	in nest/not visible	alone	1
5	6	std5	10	27	std5m6	NA	eat	alone	1
5	6	std5	10	27	std5m7	NA	in nest/not visible	alone	1
5	6	std5	10	19	std5m7	NA	resting	alone	1
5	6	std5	10	33	std5m4	NA	in nest/not visible	multiple	1
5	6	std5	10	33	std5m6	NA	in nest/not visible	multiple	1
5	6	std5	10	33	std5m7	NA	in nest/not visible	multiple	1
9	6	comp1	15	29	comp1m1	red	nest build	alone	0
9	6	comp1	15	29	comp1m2	red	locomote	alone	0
9	6	comp1	15	29	comp1m3	far	nest build	alone	0
9	6	comp1	16	2	comp1m1	far	climb	alone	0
9	6	comp1	15	46	comp1m1	far	in nest/not visible	alone	0
9	6	comp1	15	48	comp1m2	far	mouthing	alone	0
9	6	comp1	15	49	comp1m3	far	in nest/not visible	alone	0
9	6	comp1	16	3	comp1m2	far	sniff	alone	0
9	6	comp1	16	3	comp1m3	far	resting	multiple	0
9	6	comp2	16	8	comp2m5	red	in nest/not visible	multiple	0
9	6	comp2	16	9	comp2m6	far	rear	alone	0
9	6	comp2	16	8	comp2m4	red	in nest/not visible	multiple	0
9	6	comp2	15	39	comp2m4	middle	locomote	alone	0
9	6	comp2	15	40	comp2m5	far	eat	alone	0
9	6	comp2	15	58	comp2m6	far	sniff	alone	0
9	6	comp2	15	57	comp2m4	middle	locomote	alone	0
9	6	comp2	15	58	comp2m5	red	in nest/not visible	multiple	0
9	6	comp2	15	40	comp2m6	far	vacuum digging	alone	0
9	6	comp3	16	5	comp3m9	red	resting	multiple	6
9	6	comp3	15	31	comp3m7	red	resting	alone	6
9	6	comp3	15	51	comp3m8	red	resting	alone	6
9	6	comp3	16	5	comp3m7	red	resting	multiple	6
9	6	comp3	16	5	comp3m8	red	resting	multiple	6
9	6	comp3	15	51	comp3m7	red	groom	alone	6
9	6	comp3	15	52	comp3m9	middle	in nest/not visible	alone	6
9	6	comp3	15	33	comp3m9	middle	sniff	alone	6
9	6	comp3	15	33	comp3m8	red	mouthing	alone	6
9	6	comp4	16	0	comp4m1	far	resting	multiple	6
9	6	comp4	16	1	comp4m2	far	resting	multiple	6
9	6	comp4	16	1	comp4m3	far	resting	multiple	6
9	6	comp4	16	10	comp4m1	red	climb	alone	6
9	6	comp4	16	11	comp4m2	far	resting	multiple	6
9	6	comp4	15	42	comp4m1	far	resting	alone	6
9	6	comp4	15	42	comp4m2	far	groom	alone	6
9	6	comp4	15	43	comp4m3	far	resting	alone	6
9	6	comp4	16	11	comp4m3	far	resting	multiple	6
9	6	comp5	15	54	comp5m6	red	resting	alone	5
9	6	comp5	15	54	comp5m4	middle	locomote	alone	5
9	6	comp5	15	36	comp5m4	far	rear	alone	5
9	6	comp5	15	37	comp5m6	red	groom	alone	5
9	6	comp5	15	37	comp5m7	red	mouthing	alone	5
9	6	comp5	16	7	comp5m4	red	resting	multiple	5
9	6	comp5	16	7	comp5m6	red	resting	multiple	5
9	6	comp5	15	55	comp5m7	far	locomote	alone	5
9	6	comp5	16	7	comp5m7	red	resting	multiple	5
9	6	std1	15	37	std1m1	NA	sniff	multiple	0
9	6	std1	15	56	std1m1	NA	resting	alone	0
9	6	std1	15	38	std1m2	NA	mouthing	alone	0
9	6	std1	15	39	std1m3	NA	mouthing	alone	0
9	6	std1	16	8	std1m1	NA	resting	multiple	0
9	6	std1	16	8	std1m2	NA	resting	multiple	0
9	6	std1	16	8	std1m3	NA	resting	multiple	0
9	6	std1	15	57	std1m3	NA	resting	alone	0
9	6	std1	15	56	std1m2	NA	sniff	alone	0
9	6	std2	15	30	std2m4	NA	eat	alone	0
9	6	std2	16	4	std2m4	NA	groom	alone	0
9	6	std2	16	4	std2m5	NA	mouthing	alone	0
9	6	std2	16	4	std2m6	NA	groom	alone	0
9	6	std2	15	30	std2m5	NA	nest build	alone	0
9	6	std2	15	31	std2m6	NA	rear	alone	0
9	6	std2	15	50	std2m4	NA	mouthing	alone	0
9	6	std2	15	50	std2m5	NA	eat	alone	0
9	6	std2	15	50	std2m6	NA	resting	alone	0
9	6	std3	16	10	std3m8	NA	mouthing	alone	6
9	6	std3	16	9	std3m7	NA	resting	alone	6
9	6	std3	15	59	std3m7	NA	eat	alone	6
9	6	std3	16	0	std3m9	NA	groom	alone	6
9	6	std3	15	41	std3m8	NA	climb	alone	6
9	6	std3	15	42	std3m9	NA	drink	alone	6
9	6	std3	15	59	std3m8	NA	rear	alone	6
9	6	std3	16	10	std3m9	NA	resting	alone	6
9	6	std3	15	41	std3m7	NA	receive sniff	8	6
9	6	std4	16	6	std4m1	NA	resting	multiple	6
9	6	std4	15	53	std4m2	NA	resting	alone	6
9	6	std4	15	54	std4m3	NA	resting	alone	6
9	6	std4	15	53	std4m1	NA	eat	alone	6
9	6	std4	16	6	std4m2	NA	resting	multiple	6
9	6	std4	16	6	std4m3	NA	resting	multiple	6
9	6	std4	15	35	std4m3	NA	rear	alone	6
9	6	std4	15	34	std4m1	NA	locomote	alone	6
9	6	std4	15	34	std4m2	NA	resting	alone	6
9	6	std5	15	44	std5m4	NA	vacuum digging	alone	5
9	6	std5	15	44	std5m6	NA	resting	alone	5
9	6	std5	16	2	std5m4	NA	resting	multiple	5
9	6	std5	16	2	std5m6	NA	resting	multiple	5
9	6	std5	16	2	std5m7	NA	resting	multiple	5
9	6	std5	15	45	std5m7	NA	receive groom	8	5
9	6	std5	16	12	std5m4	NA	resting	multiple	5
9	6	std5	16	12	std5m6	NA	resting	multiple	5
9	6	std5	16	12	std5m7	NA	resting	multiple	5
